# Supplementary material for: Proton-pumping photoreceptor controls expression of ABC transporter by regulating transcription factor through light
Source: Commun Biol. 2024 Jun 29;7:789. doi: 10.1038/s42003-024-06471-4 (PMC11217422; doi:10.1038/s42003-024-06471-4)
Supplement: Supplementary file 3 — Supplementary Data 1 [file 42003_2024_6471_MOESM3_ESM.xlsx]

## Sheet: figure2a,b
	figure2a		figure2b
5	-0.00411	5	-0.00583
6	-0.0035	6	-0.00595
7	-0.00352	7	-0.00532
8	-0.00274	8	-0.00486
9	-0.00146	9	-0.00346
10	-0.000555294	10	-0.0027
11	-0.000124586	11	-0.00166
12	-0.000273878	12	-0.00121
13	-0.000682929	13	-0.000674848
14	-0.001	14	-0.0012
15	-0.000820204	15	-0.00231
16	-0.000798842	16	-0.00302
17	-0.000797479	17	-0.00325
18	-0.000316116	18	-0.00299
19	0.000805246	19	-0.00253
20	0.00122	20	-0.00202
21	0.00116	21	-0.000825268
22	0.000862082	22	-0.00114
23	0.000945028	23	-0.000966941
24	0.00158	24	-0.000482777
25	0.00151	25	0.000511387
26	0.00134	26	-1.34232e-05
27	0.00138	27	0.000873203
28	0.000420001	28	0.00115
29	-0.00184	29	0.00146
30	-0.00282	30	0.00162
31	-0.00289	31	0.00249
32	-0.00189	32	0.00347
33	-0.00114	33	0.00399
34	6.18152e-05	34	0.00409
35	0.00114	35	0.00434
36	0.00163	36	0.00341
37	0.00143	37	0.0039
38	0.00221	38	0.00436
39	0.00303	39	0.00466
40	0.00326	40	0.00366
41	0.00355	41	0.00377
42	0.00347	42	0.00257
43	0.00282	43	0.00205
44	0.00241	44	0.00103
45	0.00244	45	0.0019
46	0.00235	46	0.0023
47	0.00157	47	0.00175
48	0.00107	48	0.00135
49	0.00112	49	0.00127
50	0.000676749	50	0.000330141
51	-0.000270543	51	-0.000347417
52	0.00024469	52	-0.00050212
53	0.00124	53	-0.000485526
54	0.000755154	54	-0.000588931
55	0.000870387	55	-0.000392337
56	0.000585619	56	0.000114257
57	0.000120851	57	0.000813019
58	-0.00194	58	0.00119
59	-0.00176	59	0.00235
60	-0.00144	60	0.00263
61	-0.000422	61	0.00307
62	0.00335	62	0.00453
63	0.02089	63	0.00286
64	0.0551	64	-0.000243652
65	0.09257	65	-0.00315
66	0.1262	66	-0.00588
67	0.14989	67	-0.0086
68	0.15515	68	-0.00898
69	0.13571	69	-0.008
70	0.10685	70	-0.00739
71	0.0786	71	-0.00725
72	0.05526	72	-0.00827
73	0.03436	73	-0.00856
74	0.01938	74	-0.00895
75	0.01005	75	-0.00881
76	0.00338	76	-0.00813
77	-0.00223	77	-0.00787
78	-0.00392	78	-0.00761
79	-0.00398	79	-0.00721
80	-0.00401	80	-0.00549
81	-0.00279	81	-0.00536
82	-0.00116	82	-0.00561
83	-0.000816226	83	-0.00572
84	-0.00085572	84	-0.00531
85	-0.000685215	85	-0.00609
86	-0.00111	86	-0.00687
87	-0.000964204	87	-0.00679
88	-0.000493698	88	-0.00609
89	-0.000303216	89	-0.00551
90	-0.00174	90	-0.00465
91	-0.00224	91	-0.00389
92	-0.00239	92	-0.00303
93	-0.00219	93	-0.00366
94	-0.00224	94	-0.00349
95	-0.000913058	95	-0.0043
96	-0.000583032	96	-0.00498
97	-0.000783503	97	-0.00479
98	-0.0012	98	-0.00387
99	-0.00131	99	-0.00482
100	-0.00129	100	-0.00486
101	-0.00249	101	-0.00559
102	-0.00374	102	-0.00753
103	-0.00463	103	-0.00857
104	-0.00483	104	-0.00927
105	-0.00455	105	-0.01002
106	-0.00328	106	-0.00922
107	-0.0017	107	-0.00719
108	-0.000193595	108	-0.0068
109	0.000713325	109	-0.00695
110	0.000190245	110	-0.00818
111	0.000457165	111	-0.01063
112	0.000143683	112	-0.01355
113	-0.000872025	113	-0.01568
114	-0.00228	114	-0.01612
115	-0.00214	115	-0.01551
116	-0.00188	116	-0.01446
117	-0.0015	117	-0.0132
118	-0.000740563	118	-0.01123
119	0.00070373	119	-0.01075
120	0.00177	120	-0.01018
121	0.00166	121	-0.00838
122	0.00228	122	-0.0082
123	0.00274	123	-0.00882
124	0.00214	124	-0.00926
125	0.00223	125	-0.00924
126	0.00248	126	-0.01015
127	0.00196	127	-0.01013
128	0.00089012	128	-0.00955
129	0.000886864	129	-0.00995
130	-0.000316393	130	-0.01107
131	-0.000599649	131	-0.01072
132	-0.00113	132	-0.00912
133	-2.61614e-05	133	-0.00863
134	3.05823e-05	134	-0.00722
135	-0.000514047	135	-0.00628
136	-0.000482648	136	-0.00557
137	0.000258751	137	-0.00632
138	-0.00070985	138	-0.00721
139	-0.00028845	139	-0.00723
140	0.00159	140	-0.00661
141	0.00183	141	-0.00711
142	0.00131	142	-0.00734
143	0.00117	143	-0.00686
144	0.00193	144	-0.00657
145	0.000582795	145	-0.00624
146	0.000567661	146	-0.00618
147	0.00102	147	-0.00603
148	0.0018	148	-0.00561
149	0.000912259	149	-0.00543
150	0.00221	150	-0.00581
151	0.00292	151	-0.00582
152	0.00229	152	-0.00585
153	0.0019	153	-0.00487
154	0.00156	154	-0.00443
155	0.00158	155	-0.00291
156	0.00181	156	-0.00171
157	0.0024	157	-0.000284975
158	0.00216	158	0.000142464
159	0.00197	159	0.000169903
160	0.00168	160	9.72459e-05
161	9.71448e-05	161	0.00075453
162	-0.000706371	162	-3.8185e-05
163	-0.000969887	163	-0.0014
164	-0.00174	164	-0.00221
165	-0.00186	165	-0.00309
166	-0.000559912	166	-0.00406
167	0.000403576	167	-0.00428
168	0.000857063	168	-0.00341
169	0.00209	169	-0.00312
170	0.00161	170	-0.00303
171	0.000397526	171	-0.00332
172	0.000541013	172	-0.00313
173	0.00107	173	-0.00422
174	0.00154	174	-0.00425
175	0.0011	175	-0.00429
176	0.00146	176	-0.00417
177	0.0018	177	-0.00409
178	0.0015	178	-0.00327
179	0.00134	179	-0.00292
180	0.00175	180	-0.00302
181	0.000665752	181	-0.00233
182	-0.000915508	182	-0.00325
183	-0.00152	183	-0.0157
184	-0.00177	184	-0.03852
185	-0.00151	185	-0.06671
186	3.94521e-05	186	-0.09447
187	0.000408192	187	-0.12036
188	0.00103	188	-0.13498
189	0.00138	189	-0.14053
190	0.00133	190	-0.14185
191	0.000229905	191	-0.14461
192	0.000646323	192	-0.14858
193	0.00090274	193	-0.15208
194	0.000299158	194	-0.15393
195	-0.000584424	195	-0.15205
196	-0.00084319	196	-0.14818
197	-0.00205	197	-0.14238
198	-0.0033	198	-0.13493
199	-0.00388	199	-0.12645
200	-0.0041	200	-0.11795
201	-0.00324	201	-0.11058
202	-0.00253	202	-0.10291
203	-0.00228	203	-0.09631
204	-0.00247	204	-0.08896
205	-0.00175	205	-0.08351
206	-0.00182	206	-0.07728
207	-0.0018	207	-0.07099
208	-0.00161	208	-0.06473
209	-0.00167	209	-0.05891
210	-0.00172	210	-0.05341
211	-0.00178	211	-0.04849
212	-0.00301	212	-0.04508
213	-0.00366	213	-0.04161
214	-0.00387	214	-0.03881
215	-0.00465	215	-0.03595
216	-0.00551	216	-0.03348
217	-0.00503	217	-0.03151
218	-0.00442	218	-0.02972
219	-0.00405	219	-0.02856
220	-0.00458	220	-0.02715
221	-0.0056	221	-0.02577
222	-0.00638	222	-0.02361
223	-0.00722	223	-0.02179
224	-0.00783	224	-0.0206
225	-0.00715	225	-0.01966
226	-0.00609	226	-0.01913
227	-0.00597	227	-0.01868
228	-0.00595	228	-0.01857
229	-0.0064	229	-0.01778
230	-0.00714	230	-0.0173
231	-0.00837	231	-0.0176
232	-0.00888	232	-0.01699
233	-0.00914	233	-0.01663
234	-0.01015	234	-0.01648
235	-0.01173	235	-0.01709
236	-0.01178	236	-0.01663
237	-0.01137	237	-0.01719
238	-0.01128	238	-0.01668
239	-0.01047	239	-0.01634
240	-0.00848	240	-0.01464
241	-0.00807	241	-0.01397
242	0.000221654	242	-0.01319
243	0.05098	243	-0.01273
244	0.16481	244	-0.01255
245	0.33142	245	-0.01322
246	0.52632	246	-0.01291
247	0.69859	247	-0.01221
248	0.78625	248	-0.01285
249	0.77298	249	-0.01277
250	0.67471	250	-0.01174
251	0.52532	251	-0.01167
252	0.37457	252	-0.01145
253	0.25618	253	-0.01152
254	0.17258	254	-0.0113
255	0.11876	255	-0.01134
256	0.08852	256	-0.01097
257	0.07363	257	-0.01173
258	0.07037	258	-0.01107
259	0.07171	259	-0.01156
260	0.07546	260	-0.01081
261	0.07813	261	-0.01115
262	0.08168	262	-0.01079
263	0.08219	263	-0.01068
264	0.07906	264	-0.00973
265	0.075	265	-0.00985
266	0.07022	266	-0.00896
267	0.06391	267	-0.00798
268	0.05724	268	-0.00745
269	0.05232	269	-0.00843
270	0.04728	270	-0.00859
271	0.0436	271	-0.00922
272	0.03937	272	-0.00926
273	0.0367	273	-0.00858
274	0.03483	274	-0.007
275	0.03281	275	-0.00603
276	0.03038	276	-0.00434
277	0.02994	277	-0.00372
278	0.02964	278	-0.00368
279	0.02929	279	-0.00493
280	0.02958	280	-0.00653
281	0.03056	281	-0.00631
282	0.0312	282	-0.0063
283	0.03015	283	-0.00648
284	0.02992	284	-0.00498
285	0.02929	285	-0.00336
286	0.02843	286	-0.00329
287	0.02792	287	-0.00247
288	0.0278	288	-0.00168
289	0.02601	289	-0.00101
290	0.02545	290	-0.00107
291	0.02431	291	-0.00102
292	0.02186	292	-0.000745598
293	0.01975	293	-0.000644736
294	0.01937	294	-0.000665813
295	0.01756	295	-0.000577276
296	0.01631	296	-0.00104
297	0.01608	297	-0.00139
298	0.01595	298	-0.000841667
299	0.01534	299	-0.000904763
300	0.01503	300	-3.86016e-05
301	0.01451	301	0.00079756
302	0.01374	302	2.3722e-05
303	0.01318	303	-0.00906
304	0.01318	304	-0.02737
305	0.01263	305	-0.05282
306	0.01294	306	-0.07712
307	0.01374	307	-0.10012
308	0.01369	308	-0.11498
309	0.01291	309	-0.12174
310	0.01192	310	-0.12403
311	0.01125	311	-0.12852
312	0.01034	312	-0.13437
313	0.01109	313	-0.14003
314	0.01164	314	-0.14281
315	0.01253	315	-0.14268
316	0.0119	316	-0.14064
317	0.01135	317	-0.13697
318	0.00985	318	-0.13147
319	0.00835	319	-0.12537
320	0.00739	320	-0.1195
321	0.00734	321	-0.11274
322	0.00734	322	-0.1043
323	0.0072	323	-0.09703
324	0.00722	324	-0.09087
325	0.00675	325	-0.08393
326	0.00681	326	-0.07743
327	0.0057	327	-0.07234
328	0.00597	328	-0.06773
329	0.00635	329	-0.06269
330	0.00539	330	-0.05741
331	0.00595	331	-0.05299
332	0.00651	332	-0.0484
333	0.00651	333	-0.0446
334	0.00524	334	-0.04191
335	0.00662	335	-0.03985
336	0.00579	336	-0.03717
337	0.00463	337	-0.03538
338	0.00357	338	-0.03343
339	0.00281	339	-0.03152
340	0.00214	340	-0.03091
341	0.00154	341	-0.03007
342	0.0025	342	-0.02863
343	0.00319	343	-0.02704
344	0.00412	344	-0.02545
345	0.00397	345	-0.02329
346	0.00428	346	-0.02158
347	0.00353	347	-0.02118
348	0.00282	348	-0.02135
349	0.00192	349	-0.02121
350	0.00126	350	-0.02133
351	0.000299858	351	-0.02147
352	0.000697094	352	-0.02063
353	0.00056433	353	-0.01933
354	0.000921566	354	-0.01765
355	0.000788803	355	-0.01699
356	0.000696039	356	-0.01633
357	0.000575058	357	-0.01647
358	0.000234957	358	-0.01582
359	-0.000305145	359	-0.0158
360	-0.000445246	360	-0.01516
361	-0.000965347	361	-0.01483
362	-0.0023	362	-0.01391
363	-0.00312	363	-0.01352
364	-0.00332	364	-0.01349
365	-0.00272	365	-0.01351
366	-0.00319	366	-0.01345
367	-0.00307	367	-0.01342
368	-0.0034	368	-0.01322
369	-0.00306	369	-0.01286
370	-0.00315	370	-0.01234
371	-0.00165	371	-0.01128
372	-0.00112	372	-0.01099
373	-0.000976451	373	-0.01147
374	-0.00175	374	-0.01203
375	-0.00174	375	-0.01223
376	-0.00302	376	-0.01307
377	-0.00286	377	-0.01339
378	-0.00242	378	-0.01154
379	-0.00165	379	-0.01011
380	-0.00158	380	-0.00837
381	-0.00159	381	-0.00722
382	-0.00277	382	-0.00602
383	-0.00326	383	-0.0071
384	-0.00374	384	-0.00682
385	-0.00426	385	-0.00629
386	-0.0043	386	-0.00603
387	-0.00352	387	-0.00489
388	-0.00301	388	-0.00388
389	-0.0031	389	-0.00389
390	-0.00521	390	-0.00386
391	-0.00594	391	-0.00366
392	-0.00712	392	-0.00467
393	-0.00799	393	-0.00475
394	-0.0082	394	-0.00379
395	-0.00672	395	-0.00385
396	-0.00638	396	-0.00386
397	-0.0055	397	-0.00288
398	-0.00478	398	-0.00218
399	-0.00453	399	-0.00215
400	-0.00467	400	-0.00179
401	-0.00534	401	-0.000883817
402	-0.00593	402	-0.000909302
403	-0.00685	403	-0.000175436
404	-0.0078	404	0.00025843
405	-0.00873	405	4.22957e-05
406	-0.00907	406	-0.000883838
407	-0.01072	407	-0.000141756
408	-0.01068	408	-0.000980743
409	-0.01086	409	-0.0013
410	-0.01124	410	-0.000498717
411	-0.01241	411	0.000642296
412	-0.0131	412	-0.000348069
413	-0.01443	413	-0.00106
414	-0.01524	414	-0.00184
415	-0.01615	415	-0.00246
416	-0.01517	416	-0.00307
417	-0.01425	417	-0.00267
418	-0.01396	418	-0.00124
419	-0.01391	419	0.000402175
420	-0.01358	420	0.000777433
421	-0.01386	421	0.0016
422	-0.00818	422	0.000467421
423	0.03067	423	-0.00975
424	0.1271	424	-0.02822
425	0.27259	425	-0.05167
426	0.44884	426	-0.07396
427	0.61212	427	-0.09431
428	0.7058	428	-0.10662
429	0.70451	429	-0.1124
430	0.62575	430	-0.11419
431	0.49462	431	-0.11923
432	0.35645	432	-0.12592
433	0.24529	433	-0.13207
434	0.16696	434	-0.13619
435	0.1154	435	-0.1378
436	0.08467	436	-0.13608
437	0.06991	437	-0.1322
438	0.06528	438	-0.12681
439	0.06536	439	-0.12066
440	0.06861	440	-0.1136
441	0.07206	441	-0.1078
442	0.074	442	-0.10011
443	0.07485	443	-0.09245
444	0.07501	444	-0.08553
445	0.07277	445	-0.07923
446	0.07013	446	-0.07147
447	0.06539	447	-0.06619
448	0.05991	448	-0.06156
449	0.05405	449	-0.05703
450	0.04874	450	-0.0526
451	0.04375	451	-0.0491
452	0.04099	452	-0.04542
453	0.03873	453	-0.04118
454	0.03536	454	-0.03744
455	0.03321	455	-0.03434
456	0.03121	456	-0.03077
457	0.02838	457	-0.02832
458	0.02601	458	-0.02698
459	0.02573	459	-0.0246
460	0.02429	460	-0.02281
461	0.02253	461	-0.02099
462	0.02105	462	-0.01929
463	0.01984	463	-0.01768
464	0.01912	464	-0.01678
465	0.0188	465	-0.01619
466	0.01873	466	-0.01694
467	0.01852	467	-0.01711
468	0.01816	468	-0.01675
469	0.01677	469	-0.01674
470	0.01575	470	-0.01643
471	0.01621	471	-0.01515
472	0.01597	472	-0.01317
473	0.01575	473	-0.01252
474	0.01564	474	-0.01062
475	0.01631	475	-0.00935
476	0.01568	476	-0.00932
477	0.01577	477	-0.01013
478	0.01597	478	-0.01006
479	0.01667	479	-0.0112
480	0.01649	480	-0.01175
481	0.01605	481	-0.01137
482	0.01608	482	-0.01035
483	0.01477	483	-0.00993
484	0.01353	484	-0.00906
485	0.01286	485	-0.00799
486	0.01332	486	-0.00716
487	0.01379	487	-0.00634
488	0.01476	488	-0.0059
489	0.01455	489	-0.0057
490	0.0136	490	-0.00561
491	0.01131	491	-0.00595
492	0.0087	492	-0.00629
493	0.00649	493	-0.00651
494	0.00603	494	-0.00592
495	0.00565	495	-0.00523
496	0.00562	496	-0.00479
497	0.00596	497	-0.00465
498	0.00646	498	-0.00397
499	0.00638	499	-0.00377
500	0.00633	500	-0.0032
501	0.00696	501	-0.00283
502	0.00686	502	-0.00215
503	0.00729	503	-0.00145
504	0.00691	504	-0.00167
505	0.00621	505	-0.00212
506	0.00525	506	-0.00132
507	0.00545	507	-0.00271
508	0.00469	508	-0.00255
509	0.0054	509	-0.00268
510	0.00545	510	-0.00273
511	0.00548	511	-0.00292
512	0.00558	512	-0.00177
513	0.00605	513	-0.00238
514	0.00621	514	-0.00185
515	0.00656	515	-0.00199
516	0.00645	516	-0.00206
517	0.00646	517	-0.00143
518	0.00578	518	-0.000553417
519	0.00437	519	-0.00048844
520	0.0042	520	-0.000784024
521	0.00449	521	-0.000300393
522	0.00345	522	-0.00138
523	0.00345	523	-0.00168
524	0.0031	524	-0.00207
525	0.00198	525	-0.00112
526	0.000874769	526	-0.00148
527	0.000288048	527	-0.000571487
528	0.000111328	528	-0.000359125
529	0.000244607	529	0.000773238
530	0.000277886	530	0.000455452
531	0.000531165	531	-0.000343377
532	0.000856715	532	-4.2205e-05
533	-8.42669e-05	533	-0.000411033
534	0.000644751	534	-0.000949862
535	-0.000396232	535	-0.00082869
536	-0.0011	536	-4.86085e-05
537	-0.00163	537	0.00025145
538	-0.0016	538	0.000811508
539	-0.00322	539	0.000651566
540	-0.00303	540	0.000111624
541	-0.00342	541	-0.000129183
542	-0.00458	542	-0.000410163
543	-0.00557	543	-0.00669
544	-0.00576	544	-0.02066
545	-0.00607	545	-0.04
546	-0.00534	546	-0.05951
547	-0.00376	547	-0.07961
548	-0.00305	548	-0.09364
549	-0.00213	549	-0.10046
550	-0.00135	550	-0.10333
551	-0.00243	551	-0.10906
552	-0.00324	552	-0.11551
553	-0.00351	553	-0.12346
554	-0.00459	554	-0.12962
555	-0.00512	555	-0.13221
556	-0.0047	556	-0.13059
557	-0.00519	557	-0.12838
558	-0.0055	558	-0.12223
559	-0.00552	559	-0.11635
560	-0.00525	560	-0.11136
561	-0.0063	561	-0.10602
562	-0.00602	562	-0.09793
563	-0.00655	563	-0.09145
564	-0.00766	564	-0.08456
565	-0.00774	565	-0.07718
566	-0.00621	566	-0.07027
567	-0.00617	567	-0.0653
568	-0.00473	568	-0.06116
569	-0.00219	569	-0.05783
570	-0.00232	570	-0.05416
571	-0.00237	571	-0.0509
572	-0.00271	572	-0.04711
573	-0.00334	573	-0.0431
574	-0.00508	574	-0.03992
575	-0.00504	575	-0.03755
576	-0.00631	576	-0.0361
577	-0.00639	577	-0.03509
578	-0.00689	578	-0.03339
579	-0.00829	579	-0.03118
580	-0.00935	580	-0.02964
581	-0.00934	581	-0.02758
582	-0.01025	582	-0.02586
583	-0.00994	583	-0.0247
584	-0.00859	584	-0.02303
585	-0.00781	585	-0.02077
586	-0.00722	586	-0.0188
587	-0.00699	587	-0.01828
588	-0.00809	588	-0.01739
589	-0.00802	589	-0.01665
590	-0.00813	590	-0.01691
591	-0.00876	591	-0.01782
592	-0.00806	592	-0.01689
593	-0.0059	593	-0.01606
594	-0.00611	594	-0.01538
595	-0.00578	595	-0.01438
596	-0.00584	596	-0.01289
597	-0.00577	597	-0.01183
598	-0.00742	598	-0.01114
599	-0.00812	599	-0.0106
600	-0.00973	600	-0.01005
601	-0.01004	601	-0.00874
602	-0.00696	602	-0.0084
603	0.02534	603	-0.00724
604	0.11266	604	-0.00635
605	0.24833	605	-0.00581
606	0.4149	606	-0.00656
607	0.57335	607	-0.00637
608	0.66844	608	-0.00649
609	0.67341	609	-0.00686
610	0.60351	610	-0.0071
611	0.48174	611	-0.00629
612	0.34938	612	-0.00562
613	0.2426	613	-0.00507
614	0.16741	614	-0.00353
615	0.11564	615	-0.00171
616	0.08307	616	-0.00104
617	0.06768	617	-0.00112
618	0.06181	618	-0.00137
619	0.06161	619	-0.00235
620	0.06558	620	-0.00287
621	0.07103	621	-0.00363
622	0.07474	622	-0.00313
623	0.07706	623	-0.0025
624	0.07625	624	-0.0022
625	0.07389	625	-0.00299
626	0.07033	626	-0.00204
627	0.06489	627	-0.00197
628	0.05987	628	-0.00246
629	0.05449	629	-0.00152
630	0.04939	630	-0.000587633
631	0.04445	631	-0.000834958
632	0.04103	632	-0.000952283
633	0.03729	633	-0.000829547
634	0.03518	634	-0.00106
635	0.0333	635	0.000246386
636	0.0314	636	0.000439352
637	0.02863	637	0.00141
638	0.02714	638	0.0027
639	0.02449	639	0.00304
640	0.02283	640	0.00131
641	0.02148	641	0.000835304
642	0.02156	642	0.000528636
643	0.02124	643	-8.03204e-06
644	0.02195	644	-0.000694297
645	0.02162	645	0.000229474
646	0.02188	646	0.000643245
647	0.02117	647	3.70166e-05
648	0.01991	648	-0.000659212
649	0.01956	649	-0.000815045
650	0.01901	650	-0.000510761
651	0.01892	651	0.000393524
652	0.01814	652	0.000787808
653	0.01838	653	0.0012
654	0.0176	654	0.00211
655	0.01714	655	0.00194
656	0.01644	656	0.00198
657	0.01648	657	0.00284
658	0.01483	658	0.00309
659	0.01397	659	0.00266
660	0.01348	660	0.00315
661	0.01217	661	0.00291
662	0.01195	662	0.00279
663	0.012	663	-0.00563
664	0.01192	664	-0.0208
665	0.01153	665	-0.04128
666	0.01195	666	-0.06043
667	0.011	667	-0.07814
668	0.01076	668	-0.08764
669	0.01158	669	-0.09184
670	0.01171	670	-0.09398
671	0.01154	671	-0.09891
672	0.01149	672	-0.10572
673	0.01257	673	-0.11328
674	0.01208	674	-0.11957
675	0.01227	675	-0.1226
676	0.01201	676	-0.12263
677	0.01123	677	-0.12198
678	0.00863	678	-0.11838
679	0.00732	679	-0.11247
680	0.00579	680	-0.10538
681	0.00442	681	-0.09889
682	0.00352	682	-0.09227
683	0.00384	683	-0.08606
684	0.00325	684	-0.08094
685	0.00351	685	-0.07619
686	0.0038	686	-0.07072
687	0.00401	687	-0.06589
688	0.00363	688	-0.06077
689	0.00445	689	-0.05604
690	0.00404	690	-0.05217
691	0.00334	691	-0.04893
692	0.00354	692	-0.04535
693	0.00431	693	-0.04222
694	0.00371	694	-0.03921
695	0.00263	695	-0.03747
696	0.00336	696	-0.03523
697	0.00288	697	-0.03322
698	0.00297	698	-0.03155
699	0.00257	699	-0.03025
700	0.00328	700	-0.02717
701	0.00426	701	-0.02507
702	0.00467	702	-0.02384
703	0.00473	703	-0.02185
704	0.00483	704	-0.01991
705	0.00561	705	-0.01955
706	0.00482	706	-0.01862
707	0.00527	707	-0.01663
708	0.0048	708	-0.01576
709	0.00417	709	-0.01581
710	0.00291	710	-0.0142
711	0.00157	711	-0.01295
712	0.000729381	712	-0.01267
713	0.000140851	713	-0.01287
714	0.000612321	714	-0.01217
715	0.00147	715	-0.01235
716	0.00158	716	-0.01245
717	0.000738429	717	-0.01258
718	-0.00119	718	-0.01218
719	-0.00278	719	-0.01206
720	-0.00398	720	-0.01127
721	-0.0052	721	-0.012
722	-0.00569	722	-0.01217
723	-0.00443	723	-0.01162
724	-0.00408	724	-0.01149
725	-0.00341	725	-0.01174
726	-0.00197	726	-0.01057
727	-0.00157	727	-0.00947
728	-0.00145	728	-0.00869
729	-0.00157	729	-0.00744
730	-0.00258	730	-0.00737
731	-0.00317	731	-0.00704
732	-0.00388	732	-0.00654
733	-0.00422	733	-0.00688
734	-0.00341	734	-0.00695
735	-0.0035	735	-0.00652
736	-0.00351	736	-0.0071
737	-0.00236	737	-0.00669
738	-0.00235	738	-0.00626
739	-0.00378	739	-0.00561
740	-0.00389	740	-0.00509
741	-0.00476	741	-0.00445
742	-0.00626	742	-0.0046
743	-0.00651	743	-0.00524
744	-0.0052	744	-0.0062
745	-0.00476	745	-0.00649
746	-0.00348	746	-0.00503
747	-0.0032	747	-0.00469
748	-0.0038	748	-0.00353
749	-0.00414	749	-0.00184
750	-0.00538	750	-0.00137
751	-0.00621	751	-0.00275
752	-0.00591	752	-0.00374
753	-0.00619	753	-0.00439
754	-0.00627	754	-0.00352
755	-0.00542	755	-0.00249
756	-0.00626	756	-0.00172
757	-0.00551	757	-0.000469217
758	-0.00467	758	0.000446289
759	-0.00525	759	9.17947e-05
760	-0.00625	760	-0.000642699
761	-0.00654	761	-0.000137193
762	-0.00758	762	0.000238551
763	-0.00802	763	4.48173e-06
764	-0.00711	764	-0.000619588
765	-0.00544	765	-8.36577e-05
766	-0.00382	766	8.22726e-05
767	-0.00341	767	0.000498375
768	-0.00412	768	0.00127
769	-0.00607	769	0.00153
770	-0.00757	770	0.00232
771	-0.01033	771	0.00239
772	-0.01165	772	0.00115
773	-0.0107	773	0.000566954
774	-0.01026	774	0.000393702
775	-0.01042	775	0.000200451
776	-0.0092	776	0.000387199
777	-0.00912	777	0.00223
778	-0.01084	778	0.00291
779	-0.01118	779	0.00363
780	-0.01111	780	0.00361
781	-0.01099	781	0.00384
782	-0.00937	782	0.00338
783	0.01056	783	-0.00354
784	0.07733	784	-0.0173
785	0.19247	785	-0.03677
786	0.34348	786	-0.05373
787	0.50372	787	-0.06972
788	0.61853	788	-0.07982
789	0.65145	789	-0.08469
790	0.60829	790	-0.08682
791	0.50613	791	-0.09355
792	0.37658	792	-0.10229
793	0.26475	793	-0.11067
794	0.18132	794	-0.11666
795	0.12363	795	-0.11969
796	0.08833	796	-0.12085
797	0.06979	797	-0.12007
798	0.06245	798	-0.11733
799	0.06197	799	-0.11412
800	0.06321	800	-0.10939
801	0.0646	801	-0.10233
802	0.06704	802	-0.09546
803	0.06829	803	-0.08839
804	0.06834	804	-0.08279
805	0.06768	805	-0.07742
806	0.0665	806	-0.07352
807	0.06319	807	-0.0701
808	0.05774	808	-0.06684
809	0.05163	809	-0.06201
810	0.04618	810	-0.05759
811	0.04131	811	-0.05382
812	0.03882	812	-0.0501
813	0.03736	813	-0.04649
814	0.0352	814	-0.044
815	0.03262	815	-0.042
816	0.0311	816	-0.04023
817	0.02772	817	-0.03701
818	0.02578	818	-0.03412
819	0.0247	819	-0.0319
820	0.02456	820	-0.02959
821	0.02295	821	-0.0273
822	0.02149	822	-0.0259
823	0.01991	823	-0.02572
824	0.01894	824	-0.02509
825	0.01774	825	-0.02431
826	0.0178	826	-0.02365
827	0.01729	827	-0.0213
828	0.01677	828	-0.01939
829	0.01745	829	-0.01779
830	0.01716	830	-0.01681
831	0.01697	831	-0.0156
832	0.0173	832	-0.01623
833	0.01742	833	-0.01626
834	0.01574	834	-0.01594
835	0.01559	835	-0.01597
836	0.01503	836	-0.01516
837	0.01526	837	-0.01463
838	0.01549	838	-0.01395
839	0.01636	839	-0.0145
840	0.0154	840	-0.01362
841	0.0148	841	-0.01341
842	0.01458	842	-0.01348
843	0.01448	843	-0.01307
844	0.01298	844	-0.01147
845	0.01266	845	-0.01064
846	0.01313	846	-0.01025
847	0.01145	847	-0.00944
848	0.00967	848	-0.0093
849	0.00985	849	-0.00907
850	0.01031	850	-0.00939
851	0.00882	851	-0.00905
852	0.00893	852	-0.00849
853	0.0091	853	-0.00866
854	0.00843	854	-0.00826
855	0.00778	855	-0.00844
856	0.00805	856	-0.0082
857	0.00783	857	-0.00923
858	0.00863	858	-0.0088
859	0.00907	859	-0.00904
860	0.00837	860	-0.00842
861	0.00782	861	-0.00769
862	0.00726	862	-0.0071
863	0.00649	863	-0.00669
864	0.00572	864	-0.00575
865	0.00565	865	-0.00515
866	0.00536	866	-0.00608
867	0.00553	867	-0.00619
868	0.00585	868	-0.00679
869	0.00605	869	-0.00707
870	0.00645	870	-0.00743
871	0.00613	871	-0.00665
872	0.00648	872	-0.00645
873	0.00582	873	-0.00545
874	0.0058	874	-0.00551
875	0.00492	875	-0.00597
876	0.00458	876	-0.0063
877	0.00304	877	-0.00488
878	0.00193	878	-0.00444
879	0.000173899	879	-0.00404
880	-0.000444266	880	-0.00322
881	7.56866e-06	881	-0.00334
882	0.000319403	882	-0.00458
883	0.000866813	883	-0.00528
884	0.00227	884	-0.00572
885	0.00295	885	-0.00592
886	0.0023	886	-0.00535
887	0.00218	887	-0.00427
888	0.00232	888	-0.00422
889	0.00214	889	-0.00359
890	0.000959216	890	-0.00314
891	0.000404585	891	-0.00227
892	0.000482795	892	-0.00222
893	-0.00102	893	-0.00153
894	-0.0019	894	-0.00179
895	-0.00193	895	-0.00224
896	-0.000844365	896	-0.00279
897	-0.000796155	897	-0.00237
898	-0.000767866	898	-0.00195
899	-0.00171	899	-0.000601346
900	-0.00166	900	0.00161
901	-0.00214	901	0.00241
902	-0.00239	902	0.00137
903	-0.00193	903	-0.00384
904	-0.000890965	904	-0.01605
905	-0.000861482	905	-0.03376
906	-0.00124	906	-0.04975
907	-0.000581513	907	-0.06351
908	-0.00114	908	-0.0736
909	-0.0018	909	-0.07901
910	-0.000921931	910	-0.08235
911	-0.000628738	911	-0.08864
912	-0.0015	912	-0.09645
913	-0.00113	913	-0.10427
914	-0.00198	914	-0.11049
915	-0.0038	915	-0.11427
916	-0.00469	916	-0.11464
917	-0.00536	917	-0.11373
918	-0.00641	918	-0.11109
919	-0.00574	919	-0.10739
920	-0.00567	920	-0.10304
921	-0.00581	921	-0.09918
922	-0.00588	922	-0.09482
923	-0.00518	923	-0.08927
924	-0.00484	924	-0.08333
925	-0.00411	925	-0.07706
926	-0.00371	926	-0.07143
927	-0.00426	927	-0.0664
928	-0.00466	928	-0.0629
929	-0.00475	929	-0.05949
930	-0.00495	930	-0.05562
931	-0.00482	931	-0.05072
932	-0.00373	932	-0.04655
933	-0.00252	933	-0.04223
934	-0.003	934	-0.03962
935	-0.00253	935	-0.03767
936	-0.00367	936	-0.03597
937	-0.00355	937	-0.03277
938	-0.00405	938	-0.03052
939	-0.00398	939	-0.02758
940	-0.00508	940	-0.02474
941	-0.00557	941	-0.02227
942	-0.00634	942	-0.02156
943	-0.00734	943	-0.02076
944	-0.0072	944	-0.01997
945	-0.00708	945	-0.01922
946	-0.00554	946	-0.01925
947	-0.00488	947	-0.01905
948	-0.00411	948	-0.01849
949	-0.00438	949	-0.01849
950	-0.00476	950	-0.01789
951	-0.00658	951	-0.01653
952	-0.00634	952	-0.01524
953	-0.00701	953	-0.01374
954	-0.0072	954	-0.0131
955	-0.00707	955	-0.01187
956	-0.00634	956	-0.0113
957	-0.00831	957	-0.01042
958	-0.00818	958	-0.00993
959	-0.00823	959	-0.00827
960	-0.00773	960	-0.00753
961	-0.00733	961	-0.00707
962	-0.00395	962	-0.00813
963	0.01409	963	-0.00915
964	0.07842	964	-0.00945
965	0.19079	965	-0.00985
966	0.336	966	-0.00998
967	0.48864	967	-0.00888
968	0.59944	968	-0.00712
969	0.63093	969	-0.00626
970	0.58741	970	-0.00556
971	0.49026	971	-0.00566
972	0.36729	972	-0.00501
973	0.26036	973	-0.00495
974	0.18052	974	-0.00448
975	0.12632	975	-0.0041
976	0.09136	976	-0.00352
977	0.07217	977	-0.00392
978	0.06514	978	-0.00484
979	0.06431	979	-0.00623
980	0.06389	980	-0.00719
981	0.06527	981	-0.00652
982	0.0674	982	-0.0056
983	0.06737	983	-0.00511
984	0.06729	984	-0.00321
985	0.06557	985	-0.0023
986	0.06408	986	-0.00305
987	0.05915	987	-0.00375
988	0.05425	988	-0.00289
989	0.04933	989	-0.00353
990	0.04549	990	-0.00339
991	0.04106	991	-0.00321
992	0.03984	992	-0.00226
993	0.03687	993	-0.00203
994	0.0336	994	-0.00233
995	0.03142	995	-0.00324
996	0.02926	996	-0.00359
997	0.02653	997	-0.00483
998	0.02473	998	-0.00569
999	0.02436	999	-0.00502
1000	0.02396	1000	-0.0038
1001	0.02334	1001	-0.0025
1002	0.0234	1002	-0.00083234
1003	0.024	1003	-0.000472776
1004	0.02285	1004	-0.000883354
1005	0.02195	1005	-0.00102
1006	0.02027	1006	-0.000694624
1007	0.01902	1007	-0.000175259
1008	0.01761	1008	0.000324106
1009	0.01767	1009	0.000933378
1010	0.01777	1010	0.00136
1011	0.01817	1011	0.000471778
1012	0.01796	1012	0.000150978
1013	0.01892	1013	-0.000279822
1014	0.01908	1014	-0.00116
1015	0.0184	1015	-0.0016
1016	0.01952	1016	0.000107462
1017	0.0198	1017	0.000246531
1018	0.01741	1018	0.00158
1019	0.0156	1019	0.00285
1020	0.0128	1020	0.0038
1021	0.00964	1021	0.00343
1022	0.00686	1022	0.00234
1023	0.0074	1023	-0.00375
1024	0.00695	1024	-0.01631
1025	0.00742	1025	-0.03233
1026	0.00707	1026	-0.04773
1027	0.00838	1027	-0.05896
1028	0.00852	1028	-0.06728
1029	0.00839	1029	-0.06983
1030	0.00918	1030	-0.07236
1031	0.01005	1031	-0.07743
1032	0.00944	1032	-0.08824
1033	0.00855	1033	-0.09766
1034	0.00823	1034	-0.10622
1035	0.00718	1035	-0.11033
1036	0.00586	1036	-0.11179
1037	0.00572	1037	-0.1098
1038	0.00526	1038	-0.10554
1039	0.00547	1039	-0.10099
1040	0.00714	1040	-0.09595
1041	0.00843	1041	-0.09144
1042	0.00828	1042	-0.08639
1043	0.0086	1043	-0.08292
1044	0.00854	1044	-0.07908
1045	0.00748	1045	-0.07536
1046	0.00599	1046	-0.07117
1047	0.00516	1047	-0.0669
1048	0.00519	1048	-0.06314
1049	0.00462	1049	-0.0592
1050	0.00418	1050	-0.05541
1051	0.00399	1051	-0.05233
1052	0.00472	1052	-0.04902
1053	0.00506	1053	-0.04555
1054	0.00487	1054	-0.04192
1055	0.0044	1055	-0.03957
1056	0.0043	1056	-0.03713
1057	0.00321	1057	-0.03517
1058	0.00123	1058	-0.03246
1059	0.0017	1059	-0.0302
1060	0.00183	1060	-0.02749
1061	0.00154	1061	-0.02534
1062	0.00111	1062	-0.02396
1063	0.00177	1063	-0.02235
1064	0.000287182	1064	-0.02062
1065	-0.000532779	1065	-0.0199
1066	-0.000280378	1066	-0.01865
1067	0.000544447	1067	-0.01728
1068	0.00148	1068	-0.01663
1069	0.00238	1069	-0.01635
1070	0.00286	1070	-0.01639
1071	0.00302	1071	-0.01583
1072	0.0026	1072	-0.01525
1073	0.00155	1073	-0.01425
1074	0.00156	1074	-0.01365
1075	0.00133	1075	-0.01165
1076	0.000731958	1076	-0.01132
1077	0.000986312	1077	-0.01119
1078	0.00144	1078	-0.01175
1079	0.00157	1079	-0.01003
1080	0.00237	1080	-0.00989
1081	0.00298	1081	-0.00889
1082	0.00254	1082	-0.0077
1083	0.00182	1083	-0.00633
1084	0.000737237	1084	-0.0074
1085	0.000105198	1085	-0.00763
1086	-0.00036684	1086	-0.00798
1087	-0.000848879	1087	-0.00822
1088	-0.00151	1088	-0.00824
1089	-0.000363698	1089	-0.00743
1090	-0.00015855	1090	-0.00745
1091	-0.000303401	1091	-0.00708
1092	-0.000348253	1092	-0.00684
1093	-0.000193105	1093	-0.00671
1094	-0.00174	1094	-0.00714
1095	-0.00295	1095	-0.00588
1096	-0.00388	1096	-0.00449
1097	-0.00362	1097	-0.00384
1098	-0.00378	1098	-0.00274
1099	-0.00341	1099	-0.00257
1100	-0.00295	1100	-0.00314
1101	-0.00244	1101	-0.00346
1102	-0.00292	1102	-0.0044
1103	-0.00315	1103	-0.00556
1104	-0.00325	1104	-0.00482
1105	-0.00332	1105	-0.00374
1106	-0.00276	1106	-0.00406
1107	-0.00315	1107	-0.00369
1108	-0.003	1108	-0.00298
1109	-0.00283	1109	-0.00303
1110	-0.003	1110	-0.00363
1111	-0.00376	1111	-0.00274
1112	-0.00376	1112	-0.00177
1113	-0.00409	1113	-0.0016
1114	-0.00495	1114	-0.00136
1115	-0.00504	1115	-0.00138
1116	-0.00532	1116	-0.0019
1117	-0.0061	1117	-0.00232
1118	-0.00648	1118	-0.00156
1119	-0.00582	1119	-0.00104
1120	-0.00561	1120	0.000149782
1121	-0.00478	1121	0.00096219
1122	-0.00367	1122	0.00146
1123	-0.00304	1123	0.000347632
1124	-0.00405	1124	0.000590502
1125	-0.00536	1125	-0.000216629
1126	-0.00719	1126	-0.000883759
1127	-0.0079	1127	-0.000500787
1128	-0.00916	1128	0.000562571
1129	-0.00841	1129	0.00105
1130	-0.00836	1130	0.002
1131	-0.00604	1131	0.00265
1132	-0.00509	1132	0.00301
1133	-0.00483	1133	0.00279
1134	-0.00586	1134	0.00168
1135	-0.00564	1135	0.000997664
1136	-0.00665	1136	0.00108
1137	-0.00739	1137	0.00144
1138	-0.00761	1138	0.00235
1139	-0.00796	1139	0.00235
1140	-0.00807	1140	0.00195
1141	-0.00832	1141	0.00129
1142	-0.00704	1142	0.00124
1143	0.00964	1143	-0.00146
1144	0.07101	1144	-0.01061
1145	0.17862	1145	-0.02314
1146	0.31974	1146	-0.03684
1147	0.46986	1147	-0.04943
1148	0.581	1148	-0.05871
1149	0.61444	1149	-0.06196
1150	0.57495	1150	-0.0647
1151	0.48119	1151	-0.06907
1152	0.36145	1152	-0.0782
1153	0.25599	1153	-0.08848
1154	0.17763	1154	-0.09707
1155	0.12341	1155	-0.10258
1156	0.08824	1156	-0.10551
1157	0.06931	1157	-0.10427
1158	0.06024	1158	-0.10133
1159	0.05844	1159	-0.09841
1160	0.05901	1160	-0.09455
1161	0.062	1161	-0.08949
1162	0.06412	1162	-0.08561
1163	0.06642	1163	-0.08248
1164	0.06646	1164	-0.07818
1165	0.06554	1165	-0.07378
1166	0.06342	1166	-0.06998
1167	0.05921	1167	-0.0657
1168	0.05447	1168	-0.06107
1169	0.04991	1169	-0.05652
1170	0.04474	1170	-0.05353
1171	0.03938	1171	-0.0496
1172	0.03643	1172	-0.04601
1173	0.03356	1173	-0.04327
1174	0.03092	1174	-0.04028
1175	0.02917	1175	-0.03702
1176	0.02781	1176	-0.03488
1177	0.02699	1177	-0.03286
1178	0.02597	1178	-0.02979
1179	0.02387	1179	-0.02865
1180	0.02408	1180	-0.02688
1181	0.02303	1181	-0.02569
1182	0.02101	1182	-0.0242
1183	0.01999	1183	-0.02418
1184	0.02006	1184	-0.02251
1185	0.01894	1185	-0.02119
1186	0.01831	1186	-0.02006
1187	0.01853	1187	-0.01808
1188	0.01744	1188	-0.01619
1189	0.01714	1189	-0.0153
1190	0.01579	1190	-0.01469
1191	0.01535	1191	-0.0136
1192	0.01396	1192	-0.01376
1193	0.01392	1193	-0.013
1194	0.01335	1194	-0.0123
1195	0.0131	1195	-0.01181
1196	0.01363	1196	-0.01109
1197	0.01359	1197	-0.01158
1198	0.01345	1198	-0.01058
1199	0.01338	1199	-0.01015
1200	0.01342	1200	-0.01007
1201	0.0126	1201	-0.00962
1202	0.01263	1202	-0.00801
1203	0.01284	1203	-0.00784
1204	0.01289	1204	-0.00767
1205	0.01186	1205	-0.00609
1206	0.01086	1206	-0.0052
1207	0.00994	1207	-0.00516
1208	0.0085	1208	-0.00548
1209	0.00772	1209	-0.00484
1210	0.00783	1210	-0.00407
1211	0.00753	1211	-0.00387
1212	0.00772	1212	-0.00329
1213	0.0079	1213	-0.00181
1214	0.00793	1214	-0.00117
1215	0.00786	1215	-0.00087999
1216	0.00866	1216	-0.000229386
1217	0.00798	1217	0.000671219
1218	0.00777	1218	0.000481823
1219	0.00682	1219	0.000922428
1220	0.00698	1220	0.000433198
1221	0.00646	1221	0.000624088
1222	0.00612	1222	0.000624978
1223	0.00556	1223	1.58679e-05
1224	0.0059	1224	-0.000953242
1225	0.00495	1225	-0.000792235
1226	0.00454	1226	-0.000821076
1227	0.00424	1227	-0.00144
1228	0.00441	1228	-0.000328757
1229	0.00433	1229	0.000512402
1230	0.00397	1230	-0.000166365
1231	0.00416	1231	-0.00113
1232	0.00485	1232	-0.00121
1233	0.00503	1233	-0.0023
1234	0.00477	1234	-0.00305
1235	0.00416	1235	-0.00229
1236	0.00269	1236	-0.00176
1237	0.00259	1237	-0.00301
1238	0.00281	1238	-0.00319
1239	0.00331	1239	-0.00318
1240	0.00492	1240	-0.00463
1241	0.00577	1241	-0.00533
1242	0.00489	1242	-0.00377
1243	0.00378	1243	-0.00321
1244	0.00339	1244	-0.00402
1245	0.00274	1245	-0.0041
1246	0.00275	1246	-0.00358
1247	0.00237	1247	-0.00446
1248	0.00209	1248	-0.00444
1249	0.0015	1249	-0.00238
1250	0.00113	1250	-0.000531306
1251	0.00062319	1251	0.000760905
1252	0.000160185	1252	0.00101
1253	-0.00014282	1253	0.000355438
1254	-0.000675825	1254	-0.000272295
1255	-0.0012	1255	0.000289971
1256	-0.00188	1256	-0.000397665
1257	-0.00144	1257	-5.22465e-06
1258	-0.00167	1258	0.000577215
1259	-0.00257	1259	0.000279655
1260	-0.00279	1260	-0.000897905
1261	-0.00261	1261	-0.000135401
1262	-0.00284	1262	0.000987191
1263	-0.00344	1263	-0.000540217
1264	-0.00236	1264	-0.00782
1265	-0.00176	1265	-0.01973
1266	-0.00192	1266	-0.03336
1267	-0.00166	1267	-0.04499
1268	-0.00177	1268	-0.05457
1269	-0.0022	1269	-0.05885
1270	-0.00278	1270	-0.06178
1271	-0.00273	1271	-0.06625
1272	-0.00296	1272	-0.07417
1273	-0.00146	1273	-0.08271
1274	-0.00158	1274	-0.09111
1275	-0.00206	1275	-0.0969
1276	-0.00234	1276	-0.10086
1277	-0.00247	1277	-0.10224
1278	-0.00321	1278	-0.10165
1279	-0.00349	1279	-0.09951
1280	-0.00309	1280	-0.09671
1281	-0.00278	1281	-0.09254
1282	-0.00267	1282	-0.08816
1283	-0.00233	1283	-0.08379
1284	-0.00216	1284	-0.07968
1285	-0.00207	1285	-0.07504
1286	-0.0023	1286	-0.07057
1287	-0.00267	1287	-0.0671
1288	-0.00348	1288	-0.06421
1289	-0.00374	1289	-0.0612
1290	-0.0047	1290	-0.0572
1291	-0.00439	1291	-0.05391
1292	-0.00313	1292	-0.04934
1293	-0.00144	1293	-0.04474
1294	-0.00010786	1294	-0.04042
1295	0.00129	1295	-0.03805
1296	0.000519008	1296	-0.03534
1297	-4.33168e-05	1297	-0.03329
1298	-0.00125	1298	-0.03181
1299	-0.00189	1299	-0.03067
1300	-0.00279	1300	-0.02969
1301	-0.00209	1301	-0.02879
1302	-0.00122	1302	-0.02777
1303	-0.00118	1303	-0.02741
1304	-0.00209	1304	-0.0262
1305	-0.00274	1305	-0.02399
1306	-0.00373	1306	-0.02286
1307	-0.00576	1307	-0.02281
1308	-0.00642	1308	-0.02073
1309	-0.00486	1309	-0.02044
1310	-0.00516	1310	-0.0205
1311	-0.0054	1311	-0.01947
1312	-0.00428	1312	-0.01837
1313	-0.00388	1313	-0.01789
1314	-0.00467	1314	-0.01748
1315	-0.00308	1315	-0.01683
1316	-0.00215	1316	-0.01587
1317	-0.00251	1317	-0.01491
1318	-0.00214	1318	-0.01499
1319	-0.0023	1319	-0.01443
1320	-0.00326	1320	-0.0148
1321	-0.00322	1321	-0.01604
1322	-0.003	1322	-0.01611
1323	0.00685	1323	-0.01572
1324	0.05703	1324	-0.01426
1325	0.15318	1325	-0.01311
1326	0.28503	1326	-0.01245
1327	0.43174	1327	-0.01208
1328	0.54851	1328	-0.01163
1329	0.59418	1329	-0.01214
1330	0.56722	1330	-0.01222
1331	0.48389	1331	-0.0114
1332	0.36914	1332	-0.01157
1333	0.26362	1333	-0.0119
1334	0.18394	1334	-0.01182
1335	0.1283	1335	-0.01103
1336	0.09197	1336	-0.00999
1337	0.07173	1337	-0.00908
1338	0.06331	1338	-0.00856
1339	0.06104	1339	-0.00816
1340	0.06172	1340	-0.00761
1341	0.06288	1341	-0.00786
1342	0.06436	1342	-0.00791
1343	0.06425	1343	-0.00713
1344	0.0625	1344	-0.00624
1345	0.06042	1345	-0.00666
1346	0.05889	1346	-0.00715
1347	0.05541	1347	-0.00857
1348	0.05253	1348	-0.00927
1349	0.04984	1349	-0.00958
1350	0.0462	1350	-0.00919
1351	0.0424	1351	-0.00842
1352	0.04057	1352	-0.00611
1353	0.0383	1353	-0.00553
1354	0.03619	1354	-0.00549
1355	0.03462	1355	-0.00562
1356	0.03246	1356	-0.0054
1357	0.02986	1357	-0.00613
1358	0.02831	1358	-0.00542
1359	0.02734	1359	-0.00491
1360	0.02769	1360	-0.00521
1361	0.02744	1361	-0.00527
1362	0.0278	1362	-0.00458
1363	0.02816	1363	-0.00517
1364	0.02691	1364	-0.00579
1365	0.02369	1365	-0.00425
1366	0.02229	1366	-0.00412
1367	0.02123	1367	-0.00389
1368	0.01908	1368	-0.0035
1369	0.01885	1369	-0.0037
1370	0.01914	1370	-0.00466
1371	0.01884	1371	-0.00387
1372	0.01808	1372	-0.00401
1373	0.01792	1373	-0.00393
1374	0.01656	1374	-0.00264
1375	0.01635	1375	-0.00182
1376	0.01631	1376	-0.00241
1377	0.01621	1377	-0.00111
1378	0.01621	1378	4.95016e-05
1379	0.01658	1379	0.000198863
1380	0.01685	1380	0.000497815
1381	0.01638	1381	0.0016
1382	0.01575	1382	0.00131
1383	0.01465	1383	-0.00149
1384	0.01386	1384	-0.00995
1385	0.01246	1385	-0.02192
1386	0.01226	1386	-0.03367
1387	0.01243	1387	-0.04327
1388	0.0133	1388	-0.05117
1389	0.01458	1389	-0.05461
1390	0.01449	1390	-0.05748
1391	0.01436	1391	-0.06361
1392	0.01347	1392	-0.0734
1393	0.01194	1393	-0.08323
1394	0.01061	1394	-0.09271
1395	0.01217	1395	-0.09879
1396	0.01209	1396	-0.10143
1397	0.01297	1397	-0.10253
1398	0.01292	1398	-0.10231
1399	0.01246	1399	-0.09861
1400	0.01071	1400	-0.09558
1401	0.00945	1401	-0.09208
1402	0.00839	1402	-0.08791
1403	0.00702	1403	-0.08249
1404	0.00621	1404	-0.07925
1405	0.00598	1405	-0.07552
1406	0.00591	1406	-0.0723
1407	0.00531	1407	-0.06905
1408	0.00487	1408	-0.06643
1409	0.00458	1409	-0.06384
1410	0.00456	1410	-0.05948
1411	0.00532	1411	-0.05589
1412	0.0064	1412	-0.05263
1413	0.0074	1413	-0.04925
1414	0.00757	1414	-0.04473
1415	0.00664	1415	-0.04294
1416	0.00451	1416	-0.04043
1417	0.00155	1417	-0.03785
1418	-0.000131282	1418	-0.03507
1419	-0.000902663	1419	-0.03332
1420	-0.000964045	1420	-0.03075
1421	-0.000405426	1421	-0.02867
1422	0.000763192	1422	-0.02602
1423	0.00206	1423	-0.02556
1424	0.00237	1424	-0.02416
1425	0.00279	1425	-0.02242
1426	0.00369	1426	-0.02086
1427	0.00338	1427	-0.01975
1428	0.00253	1428	-0.01787
1429	0.00292	1429	-0.01721
1430	0.00267	1430	-0.01719
1431	0.00070225	1431	-0.01665
1432	-0.00026961	1432	-0.01666
1433	3.46651e-05	1433	-0.01579
1434	-0.00041977	1434	-0.01573
1435	-0.000744206	1435	-0.01473
1436	-0.000198641	1436	-0.01471
1437	0.000356923	1437	-0.01584
1438	0.000502488	1438	-0.01608
1439	0.000498052	1439	-0.01529
1440	0.000884572	1440	-0.01562
1441	0.00192	1441	-0.01552
1442	0.00214	1442	-0.01423
1443	0.00271	1443	-0.01453
1444	0.00214	1444	-0.01412
1445	0.00231	1445	-0.01237
1446	0.00205	1446	-0.01049
1447	0.00225	1447	-0.00898
1448	0.0023	1448	-0.00803
1449	0.00356	1449	-0.00769
1450	0.00257	1450	-0.008
1451	0.00307	1451	-0.00902
1452	0.00288	1452	-0.00895
1453	0.00134	1453	-0.00871
1454	0.000114073	1454	-0.00876
1455	0.000756502	1455	-0.00865
1456	-0.000782781	1456	-0.00857
1457	-0.00131	1457	-0.00881
1458	-0.0012	1458	-0.00797
1459	-0.00161	1459	-0.00795
1460	-0.00274	1460	-0.00825
1461	-0.00222	1461	-0.00792
1462	-0.00212	1462	-0.00792
1463	-0.000920369	1463	-0.00831
1464	-0.00148	1464	-0.00716
1465	-0.00108	1465	-0.0062
1466	-0.000675839	1466	-0.00482
1467	0.000689004	1467	-0.00471
1468	-0.000756153	1468	-0.0043
1469	0.000728691	1469	-0.00535
1470	0.000673534	1470	-0.00567
1471	-0.00056777	1471	-0.00632
1472	-0.00162	1472	-0.00599
1473	-0.00213	1473	-0.00581
1474	-0.00386	1474	-0.00452
1475	-0.00526	1475	-0.0041
1476	-0.00574	1476	-0.00421
1477	-0.00599	1477	-0.00336
1478	-0.00467	1478	-0.00284
1479	-0.00312	1479	-0.00241
1480	-0.0022	1480	-0.00165
1481	-0.0018	1481	-0.000837624
1482	-0.00256	1482	-0.000778468
1483	-0.00312	1483	-0.00122
1484	-0.00412	1484	-0.00262
1485	-0.00402	1485	-0.00348
1486	-0.00432	1486	-0.00354
1487	-0.00511	1487	-0.00386
1488	-0.0057	1488	-0.00459
1489	-0.00614	1489	-0.00354
1490	-0.00672	1490	-0.00456
1491	-0.00599	1491	-0.00621
1492	-0.00453	1492	-0.00684
1493	-0.00487	1493	-0.00577
1494	-0.00467	1494	-0.00471
1495	-0.00444	1495	-0.00282
1496	-0.00461	1496	-0.00194
1497	-0.00518	1497	-0.00081747
1498	-0.00467	1498	-0.000920434
1499	-0.00338	1499	-0.00285
1500	-0.00274	1500	-0.00384
1501	-0.00331	1501	-0.00284
1502	-0.00252	1502	-0.00364
1503	0.00604	1503	-0.0057
1504	0.04509	1504	-0.01285
1505	0.13046	1505	-0.02366
1506	0.25478	1506	-0.03575
1507	0.39667	1507	-0.04426
1508	0.51745	1508	-0.0505
1509	0.57585	1509	-0.05326
1510	0.5608	1510	-0.05539
1511	0.48634	1511	-0.05988
1512	0.37842	1512	-0.07014
1513	0.27252	1513	-0.08115
1514	0.18977	1514	-0.09031
1515	0.13203	1515	-0.09666
1516	0.0939	1516	-0.1001
1517	0.07092	1517	-0.10011
1518	0.05952	1518	-0.09924
1519	0.05643	1519	-0.0975
1520	0.05622	1520	-0.09562
1521	0.05891	1521	-0.09266
1522	0.06112	1522	-0.08965
1523	0.06336	1523	-0.08676
1524	0.06303	1524	-0.0826
1525	0.06205	1525	-0.07771
1526	0.05921	1526	-0.07388
1527	0.05568	1527	-0.06965
1528	0.04984	1528	-0.06599
1529	0.04614	1529	-0.06318
1530	0.04246	1530	-0.06056
1531	0.03898	1531	-0.05775
1532	0.03582	1532	-0.05527
1533	0.03398	1533	-0.05247
1534	0.03218	1534	-0.04879
1535	0.03031	1535	-0.04532
1536	0.02814	1536	-0.04141
1537	0.02677	1537	-0.03856
1538	0.02445	1538	-0.03558
1539	0.02221	1539	-0.03346
1540	0.02092	1540	-0.03132
1541	0.01969	1541	-0.03043
1542	0.01936	1542	-0.02784
1543	0.02035	1543	-0.02606
1544	0.02178	1544	-0.02473
1545	0.02371	1545	-0.02404
1546	0.02527	1546	-0.02287
1547	0.02369	1547	-0.02251
1548	0.02407	1548	-0.02148
1549	0.02191	1549	-0.02097
1550	0.01899	1550	-0.01933
1551	0.01694	1551	-0.01736
1552	0.0173	1552	-0.01574
1553	0.01533	1553	-0.01501
1554	0.0134	1554	-0.01372
1555	0.01226	1555	-0.014
1556	0.01059	1556	-0.01399
1557	0.01064	1557	-0.01367
1558	0.01012	1558	-0.01269
1559	0.01118	1559	-0.01185
1560	0.01137	1560	-0.01107
1561	0.01208	1561	-0.01156
1562	0.0108	1562	-0.01153
1563	0.0108	1563	-0.01083
1564	0.00987	1564	-0.01007
1565	0.00963	1565	-0.01002
1566	0.00926	1566	-0.00913
1567	0.00825	1567	-0.00927
1568	0.00836	1568	-0.00987
1569	0.00922	1569	-0.01151
1570	0.00892	1570	-0.01075
1571	0.00982	1571	-0.00921
1572	0.01064	1572	-0.00763
1573	0.01059	1573	-0.00707
1574	0.01053	1574	-0.0062
1575	0.01013	1575	-0.0058
1576	0.00834	1576	-0.00708
1577	0.00869	1577	-0.00685
1578	0.00744	1578	-0.00676
1579	0.00541	1579	-0.00638
1580	0.005	1580	-0.00625
1581	0.00469	1581	-0.00579
1582	0.00368	1582	-0.0068
1583	0.00372	1583	-0.0065
1584	0.00376	1584	-0.00581
1585	0.00382	1585	-0.00598
1586	0.00502	1586	-0.00469
1587	0.00621	1587	-0.00354
1588	0.00759	1588	-0.00361
1589	0.00913	1589	-0.00409
1590	0.00926	1590	-0.00363
1591	0.009	1591	-0.0044
1592	0.00852	1592	-0.00448
1593	0.0073	1593	-0.00354
1594	0.00781	1594	-0.00299
1595	0.00862	1595	-0.00336
1596	0.0084	1596	-0.00341
1597	0.00735	1597	-0.0029
1598	0.00713	1598	-0.00268
1599	0.0059	1599	-0.00208
1600	0.00367	1600	-0.000567903
1601	0.00456	1601	0.000451619
1602	0.00409	1602	0.000871109
1603	0.00331	1603	0.0009606
1604	0.00242	1604	0.00139
1605	0.0032	1605	0.000889581
1606	0.00161	1606	0.000558989
1607	0.00142	1607	-0.000261649
1608	0.00145	1608	-0.000402286
1609	0.00176	1609	-0.000632923
1610	0.00192	1610	-0.000853561
1611	0.000456267	1611	0.00019575
1612	-4.81068e-05	1612	0.000735007
1613	6.75199e-05	1613	9.42652e-05
1614	-0.000286853	1614	7.35229e-05
1615	-0.00188	1615	-9.72193e-05
1616	-0.00151	1616	-0.000187991
1617	-0.00218	1617	0.000891182
1618	-0.00206	1618	0.00232
1619	-0.00134	1619	0.00198
1620	6.97847e-05	1620	0.00227
1621	0.000602467	1621	0.00206
1622	0.00168	1622	0.00169
1623	0.000697902	1623	0.000856018
1624	0.000163109	1624	-0.00402
1625	-0.000451685	1625	-0.01311
1626	-0.000826478	1626	-0.02501
1627	-0.00127	1627	-0.03445
1628	-0.00132	1628	-0.04241
1629	-0.00168	1629	-0.04598
1630	-0.00123	1630	-0.04758
1631	-7.11805e-05	1631	-0.0505
1632	0.00071217	1632	-0.05888
1633	0.0015	1633	-0.06932
1634	0.00122	1634	-0.08045
1635	0.00144	1635	-0.08924
1636	0.000415571	1636	-0.09444
1637	-0.000951079	1637	-0.09652
1638	-0.00137	1638	-0.09685
1639	-0.00204	1639	-0.09425
1640	-0.00304	1640	-0.0915
1641	-0.00367	1641	-0.08856
1642	-0.00317	1642	-0.08548
1643	-0.00336	1643	-0.08161
1644	-0.00256	1644	-0.07807
1645	-0.00274	1645	-0.07436
1646	-0.00188	1646	-0.07127
1647	-0.00125	1647	-0.06825
1648	-0.000795292	1648	-0.06495
1649	0.000382001	1649	-0.06281
1650	0.000439294	1650	-0.0596
1651	-0.000643412	1651	-0.05545
1652	-0.00188	1652	-0.05077
1653	-0.00231	1653	-0.04717
1654	-0.00364	1654	-0.04238
1655	-0.0032	1655	-0.03955
1656	-0.00233	1656	-0.03716
1657	-0.00101	1657	-0.03556
1658	-0.0009108	1658	-0.03328
1659	-0.00225	1659	-0.032
1660	-0.00319	1660	-0.03028
1661	-0.00383	1661	-0.0284
1662	-0.00424	1662	-0.02668
1663	-0.00514	1663	-0.02576
1664	-0.00512	1664	-0.02496
1665	-0.00531	1665	-0.02351
1666	-0.00578	1666	-0.02192
1667	-0.00745	1667	-0.01972
1668	-0.00731	1668	-0.0175
1669	-0.00635	1669	-0.0158
1670	-0.00497	1670	-0.01566
1671	-0.00513	1671	-0.01495
1672	-0.00506	1672	-0.01489
1673	-0.00526	1673	-0.01472
1674	-0.0058	1674	-0.01363
1675	-0.00699	1675	-0.01183
1676	-0.00524	1676	-0.01007
1677	-0.00541	1677	-0.00969
1678	-0.00576	1678	-0.00981
1679	-0.00513	1679	-0.00954
1680	-0.00482	1680	-0.00979
1681	-0.00577	1681	-0.01065
1682	-0.00489	1682	-0.00972
1683	-0.00111	1683	-0.0082
1684	0.02606	1684	-0.00747
1685	0.09707	1685	-0.00619
1686	0.20718	1686	-0.00565
1687	0.3431	1687	-0.00528
1688	0.47319	1688	-0.00579
1689	0.55084	1689	-0.00601
1690	0.55631	1690	-0.00661
1691	0.49983	1691	-0.00598
1692	0.40096	1692	-0.00638
1693	0.29295	1693	-0.00591
1694	0.20546	1694	-0.0052
1695	0.14279	1695	-0.00465
1696	0.10042	1696	-0.0044
1697	0.07383	1697	-0.00308
1698	0.06012	1698	-0.00251
1699	0.05448	1699	-0.0023
1700	0.05338	1700	-0.00206
1701	0.05458	1701	-0.00227
1702	0.0577	1702	-0.00247
1703	0.05859	1703	-0.00243
1704	0.05901	1704	-0.00244
1705	0.05792	1705	-0.00273
1706	0.05551	1706	-0.00246
1707	0.05193	1707	-0.00237
1708	0.04914	1708	-0.0026
1709	0.04442	1709	-0.00222
1710	0.0402	1710	-0.000959528
1711	0.03701	1711	-0.000817096
1712	0.03348	1712	3.5336e-05
1713	0.02955	1713	-0.000142232
1714	0.0276	1714	-0.00151
1715	0.02569	1715	-0.0024
1716	0.02468	1716	-0.00282
1717	0.02508	1717	-0.00317
1718	0.02491	1718	-0.00234
1719	0.02518	1719	-0.00117
1720	0.02557	1720	-0.000950786
1721	0.02479	1721	-0.000759766
1722	0.02263	1722	-0.00129
1723	0.02135	1723	-0.00139
1724	0.01912	1724	-0.000686927
1725	0.01573	1725	-0.000386663
1726	0.01322	1726	-0.0006964
1727	0.01139	1727	-0.000556136
1728	0.01003	1728	-0.00105
1729	0.00954	1729	-0.00181
1730	0.00993	1730	-0.00153
1731	0.00973	1731	-0.000406774
1732	0.01035	1732	-0.00125
1733	0.01072	1733	-0.00172
1734	0.01126	1734	-0.00224
1735	0.01155	1735	-0.0027
1736	0.01293	1736	-0.00306
1737	0.01265	1737	-0.00208
1738	0.01218	1738	-0.000203739
1739	0.01051	1739	0.00122
1740	0.01043	1740	0.00134
1741	0.00997	1741	0.000920666
1742	0.00959	1742	0.00114
1743	0.00982	1743	-0.000303704
1744	0.01033	1744	-0.00772
1745	0.00946	1745	-0.01666
1746	0.00724	1746	-0.02652
1747	0.00607	1747	-0.03457
1748	0.00542	1748	-0.04111
1749	0.00496	1749	-0.04343
1750	0.00422	1750	-0.04511
1751	0.00531	1751	-0.04861
1752	0.00593	1752	-0.05765
1753	0.00566	1753	-0.06867
1754	0.00622	1754	-0.07836
1755	0.0069	1755	-0.08647
1756	0.00748	1756	-0.09106
1757	0.00862	1757	-0.0928
1758	0.00893	1758	-0.09254
1759	0.00869	1759	-0.09085
1760	0.00823	1760	-0.08831
1761	0.0088	1761	-0.08619
1762	0.00734	1762	-0.08291
1763	0.00667	1763	-0.08016
1764	0.00588	1764	-0.07768
1765	0.00583	1765	-0.07423
1766	0.00377	1766	-0.07093
1767	0.00296	1767	-0.06793
1768	0.00294	1768	-0.06468
1769	0.00352	1769	-0.06125
1770	0.00338	1770	-0.05902
1771	0.00355	1771	-0.05596
1772	0.00425	1772	-0.0528
1773	0.00438	1773	-0.0506
1774	0.00311	1774	-0.04864
1775	0.00224	1775	-0.04576
1776	0.00236	1776	-0.04317
1777	0.00183	1777	-0.04025
1778	0.000473404	1778	-0.0367
1779	0.000649174	1779	-0.03348
1780	0.00104	1780	-0.03074
1781	0.00105	1781	-0.02816
1782	9.64834e-05	1782	-0.02707
1783	-0.000307747	1783	-0.02572
1784	-0.00123	1784	-0.02461
1785	-0.00126	1785	-0.02341
1786	-0.00167	1786	-0.02282
1787	-0.000697934	1787	-0.02177
1788	-6.23873e-05	1788	-0.02055
1789	0.00056316	1789	-0.01942
1790	0.000368707	1790	-0.01832
1791	0.000415009	1791	-0.01745
1792	0.000156598	1792	-0.01593
1793	0.000718186	1793	-0.01536
1794	0.000959775	1794	-0.01464
1795	0.00107	1795	-0.01519
1796	-3.70485e-05	1796	-0.01488
1797	0.00040454	1797	-0.01433
1798	0.000196128	1798	-0.01349
1799	-8.11672e-05	1799	-0.01315
1800	-0.000577315	1800	-0.01219
1801	6.65367e-05	1801	-0.01103
1802	-0.000379611	1802	-0.0115
1803	-0.00159	1803	-0.01098
1804	-0.00208	1804	-0.00986
1805	-0.00182	1805	-0.0095
1806	-0.00169	1806	-0.00927
1807	-0.00217	1807	-0.00757
1808	-0.00192	1808	-0.00774
1809	-0.00221	1809	-0.0081
1810	-0.00331	1810	-0.00798
1811	-0.00278	1811	-0.00739
1812	-0.000919496	1812	-0.00747
1813	0.000962923	1813	-0.00679
1814	0.00208	1814	-0.00727
1815	0.00344	1815	-0.00706
1816	0.00372	1816	-0.00725
1817	0.00228	1817	-0.00819
1818	0.00112	1818	-0.00858
1819	0.00142	1819	-0.00694
1820	0.00146	1820	-0.00536
1821	-0.000311049	1821	-0.00387
1822	-0.00143	1822	-0.00308
1823	-0.00195	1823	-0.00299
1824	-0.00253	1824	-0.00393
1825	-0.00278	1825	-0.00479
1826	-0.00119	1826	-0.00621
1827	0.000571634	1827	-0.00553
1828	0.00203	1828	-0.00484
1829	0.00274	1829	-0.00314
1830	0.0025	1830	-0.0021
1831	0.00216	1831	-0.00205
1832	0.00154	1832	-0.00197
1833	0.00113	1833	-0.00143
1834	-8.48633e-05	1834	-0.00193
1835	-0.00128	1835	-0.00286
1836	-0.00385	1836	-0.00338
1837	-0.00678	1837	-0.00471
1838	-0.00871	1838	-0.00564
1839	-0.00928	1839	-0.00594
1840	-0.00902	1840	-0.00507
1841	-0.00836	1841	-0.00361
1842	-0.0074	1842	-0.00167
1843	-0.00627	1843	-0.00116
1844	-0.00622	1844	-0.000788876
1845	-0.00549	1845	-0.000366436
1846	-0.00486	1846	0.000556004
1847	-0.00435	1847	0.000338443
1848	-0.0045	1848	0.00123
1849	-0.00462	1849	0.0016
1850	-0.00499	1850	0.00153
1851	-0.0051	1851	0.00142
1852	-0.00488	1852	0.00179
1853	-0.00455	1853	0.00125
1854	-0.00473	1854	0.00173
1855	-0.00576	1855	0.000730693
1856	-0.0054	1856	0.000171743
1857	-0.00419	1857	-0.000687206
1858	-0.00444	1858	-0.000566496
1859	-0.00402	1859	-0.000366126
1860	-0.00306	1860	0.000364243
1861	-0.00327	1861	5.4613e-05
1862	-0.0044	1862	0.000344983
1863	-0.00197	1863	0.00054512
1864	0.02178	1864	-0.00552
1865	0.08845	1865	-0.01489
1866	0.19507	1866	-0.02489
1867	0.32649	1867	-0.03217
1868	0.45512	1868	-0.0378
1869	0.53698	1869	-0.04036
1870	0.54688	1870	-0.04154
1871	0.49318	1871	-0.04494
1872	0.3983	1872	-0.05331
1873	0.29151	1873	-0.06592
1874	0.20321	1874	-0.0766
1875	0.14027	1875	-0.08514
1876	0.09931	1876	-0.09063
1877	0.07319	1877	-0.09447
1878	0.05957	1878	-0.09507
1879	0.05343	1879	-0.09429
1880	0.05104	1880	-0.09238
1881	0.05056	1881	-0.08957
1882	0.0527	1882	-0.08497
1883	0.05355	1883	-0.08204
1884	0.05412	1884	-0.07912
1885	0.05378	1885	-0.07637
1886	0.05339	1886	-0.07268
1887	0.05103	1887	-0.06979
1888	0.04747	1888	-0.0661
1889	0.04342	1889	-0.06333
1890	0.03894	1890	-0.06034
1891	0.03471	1891	-0.0584
1892	0.03038	1892	-0.05662
1893	0.0275	1893	-0.05366
1894	0.02541	1894	-0.05059
1895	0.02409	1895	-0.04795
1896	0.0233	1896	-0.04616
1897	0.02227	1897	-0.04409
1898	0.0213	1898	-0.04179
1899	0.02017	1899	-0.03921
1900	0.01796	1900	-0.03794
1901	0.01655	1901	-0.03673
1902	0.01592	1902	-0.03476
1903	0.01661	1903	-0.03351
1904	0.01606	1904	-0.03191
1905	0.01613	1905	-0.02827
1906	0.01466	1906	-0.02518
1907	0.01354	1907	-0.0243
1908	0.01163	1908	-0.02318
1909	0.01081	1909	-0.02279
1910	0.01001	1910	-0.02337
1911	0.00968	1911	-0.02241
1912	0.00994	1912	-0.02061
1913	0.00987	1913	-0.02046
1914	0.0089	1914	-0.01906
1915	0.00971	1915	-0.01712
1916	0.00905	1916	-0.01683
1917	0.00865	1917	-0.01586
1918	0.00745	1918	-0.01385
1919	0.00729	1919	-0.01332
1920	0.00622	1920	-0.01335
1921	0.00621	1921	-0.01195
1922	0.00545	1922	-0.01143
1923	0.00497	1923	-0.01118
1924	0.00526	1924	-0.01071
1925	0.00504	1925	-0.01043
1926	0.00535	1926	-0.01025
1927	0.00532	1927	-0.01049
1928	0.00503	1928	-0.01028
1929	0.00463	1929	-0.01005
1930	0.00414	1930	-0.00956
1931	0.00397	1931	-0.00866
1932	0.00422	1932	-0.00729
1933	0.00497	1933	-0.00683
1934	0.0051	1934	-0.0067
1935	0.00589	1935	-0.00652
1936	0.00492	1936	-0.00694
1937	0.00408	1937	-0.00746
1938	0.0036	1938	-0.00678
1939	0.00325	1939	-0.0058
1940	0.00307	1940	-0.00508
1941	0.00381	1941	-0.00404
1942	0.00459	1942	-0.00334
1943	0.00484	1943	-0.00394
1944	0.00454	1944	-0.00492
1945	0.00436	1945	-0.0051
1946	0.00325	1946	-0.00578
1947	0.00172	1947	-0.006
1948	-0.000123806	1948	-0.00613
1949	0.000246374	1949	-0.00535
1950	8.65539e-05	1950	-0.00449
1951	4.6734e-05	1951	-0.00393
1952	0.000549379	1952	-0.00384
1953	0.00158	1953	-0.00362
1954	0.00133	1954	-0.00348
1955	0.000983697	1955	-0.00409
1956	0.0013	1956	-0.00449
1957	0.000803243	1957	-0.00437
1958	0.00187	1958	-0.00406
1959	0.00194	1959	-0.00363
1960	0.00198	1960	-0.00372
1961	0.00135	1961	-0.00333
1962	0.00149	1962	-0.0029
1963	0.000485385	1963	-0.0033
1964	0.00087283	1964	-0.00463
1965	0.00119	1965	-0.00513
1966	0.00231	1966	-0.00605
1967	0.00348	1967	-0.006
1968	0.00306	1968	-0.00514
1969	0.00328	1969	-0.00365
1970	0.00406	1970	-0.00273
1971	0.00297	1971	-0.00184
1972	0.00156	1972	-0.00194
1973	0.00131	1973	-0.00114
1974	-0.000385217	1974	-0.00108
1975	-0.00253	1975	-8.9328e-05
1976	-0.00249	1976	0.000633225
1977	-0.0018	1977	0.00129
1978	-0.00107	1978	0.000748288
1979	-0.000892305	1979	0.00103
1980	-9.76639e-05	1980	0.000803351
1981	0.000196977	1981	0.000835882
1982	-0.00116
1983	-0.00154
1984	-0.00035072
1985	0.000107523
1986	0.00109
1987	0.00337
1988	0.00323
1989	0.00244
1990	0.00193
1991	0.000977475
1992	-0.00072399
1993	-0.000325455
1994	-0.00116
1995	-0.00183
1996	-0.00201
1997	-0.00116
1998	-0.00143
1999	-0.00117
2000	-0.000625713
2001	-0.000890444
2002	-0.00194
2003	-0.00246
[truncated: 1,299 more rows]

## Sheet: figure 2d
Wavelength nm.	GR+GRHTH 9.1-0MIN	GR+GRHTH 9.1-5MIN	GR+GRHTH 9.1-10MIN	GR+GRHTH 9.1-15MIN	GR+GRHTH 9.1-20MIN	GR+GRHTH 9.1-25MIN	GR+GRHTH 9.1-30MIN	GR+GRHTH 9.1-35MIN	GR+GRHTH 9.1-40MIN
300	0.8793	1.127	1.253	1.482	1.767	1.99	2.043	2.119	2.183
301	0.8253	1.057	1.182	1.412	1.694	1.918	1.966	2.046	2.111
302	0.783	1.001	1.123	1.349	1.633	1.854	1.904	1.984	2.042
303	0.7443	0.95	1.071	1.293	1.574	1.802	1.847	1.929	1.993
304	0.7155	0.913	1.033	1.253	1.532	1.754	1.806	1.886	1.95
305	0.6858	0.875	0.993	1.211	1.487	1.714	1.768	1.842	1.914
306	0.6651	0.848	0.963	1.18	1.451	1.68	1.734	1.812	1.877
307	0.6507	0.828	0.943	1.158	1.427	1.656	1.704	1.786	1.853
308	0.6408	0.814	0.927	1.139	1.406	1.638	1.684	1.763	1.832
309	0.6318	0.8	0.913	1.122	1.388	1.616	1.668	1.748	1.816
310	0.6264	0.791	0.902	1.11	1.372	1.6	1.65	1.731	1.799
311	0.621	0.783	0.893	1.098	1.361	1.586	1.636	1.72	1.785
312	0.6174	0.777	0.886	1.089	1.349	1.573	1.623	1.706	1.776
313	0.6147	0.771	0.878	1.08	1.337	1.561	1.613	1.698	1.764
314	0.612	0.766	0.873	1.072	1.328	1.551	1.601	1.685	1.753
315	0.6102	0.761	0.867	1.066	1.318	1.542	1.591	1.676	1.747
316	0.6084	0.758	0.863	1.058	1.311	1.533	1.582	1.666	1.735
317	0.6066	0.756	0.86	1.052	1.304	1.524	1.574	1.658	1.727
318	0.6066	0.753	0.856	1.047	1.293	1.514	1.566	1.652	1.719
319	0.6057	0.749	0.852	1.041	1.287	1.508	1.559	1.64	1.711
320	0.6057	0.748	0.849	1.036	1.282	1.5	1.552	1.634	1.705
321	0.6048	0.747	0.845	1.031	1.276	1.491	1.544	1.626	1.699
322	0.6048	0.745	0.843	1.027	1.268	1.484	1.537	1.62	1.689
323	0.6057	0.743	0.843	1.023	1.261	1.479	1.529	1.612	1.685
324	0.6048	0.742	0.84	1.019	1.254	1.469	1.523	1.609	1.676
325	0.6057	0.74	0.837	1.015	1.249	1.464	1.513	1.598	1.668
326	0.6057	0.739	0.834	1.011	1.243	1.46	1.509	1.592	1.663
327	0.6057	0.737	0.831	1.006	1.237	1.45	1.501	1.585	1.656
328	0.6057	0.737	0.829	1.001	1.232	1.445	1.496	1.576	1.653
329	0.6048	0.734	0.826	0.998	1.225	1.437	1.488	1.57	1.646
330	0.6057	0.734	0.824	0.992	1.22	1.429	1.481	1.563	1.637
331	0.6048	0.73	0.822	0.989	1.214	1.424	1.473	1.555	1.629
332	0.6048	0.729	0.818	0.986	1.209	1.416	1.467	1.55	1.625
333	0.6039	0.727	0.817	0.981	1.203	1.409	1.46	1.541	1.618
334	0.603	0.725	0.813	0.977	1.197	1.403	1.452	1.536	1.605
335	0.6021	0.723	0.809	0.974	1.191	1.396	1.448	1.529	1.602
336	0.6012	0.72	0.807	0.969	1.186	1.388	1.442	1.523	1.596
337	0.6003	0.719	0.805	0.965	1.179	1.381	1.433	1.513	1.591
338	0.6003	0.717	0.803	0.96	1.173	1.376	1.425	1.509	1.583
339	0.5985	0.715	0.8	0.956	1.169	1.368	1.418	1.501	1.576
340	0.5967	0.714	0.797	0.951	1.161	1.36	1.413	1.496	1.569
341	0.5967	0.711	0.795	0.947	1.156	1.355	1.407	1.49	1.563
342	0.5967	0.709	0.791	0.944	1.15	1.351	1.398	1.482	1.553
343	0.5949	0.707	0.788	0.939	1.145	1.345	1.393	1.474	1.547
344	0.5931	0.704	0.785	0.935	1.139	1.336	1.388	1.471	1.54
345	0.5913	0.701	0.781	0.93	1.133	1.33	1.378	1.461	1.536
346	0.5904	0.699	0.779	0.925	1.126	1.323	1.372	1.456	1.527
347	0.5904	0.697	0.776	0.922	1.121	1.317	1.365	1.448	1.518
348	0.5886	0.694	0.773	0.917	1.116	1.309	1.358	1.442	1.514
349	0.5859	0.692	0.77	0.913	1.112	1.303	1.351	1.435	1.508
350	0.585	0.69	0.766	0.909	1.105	1.298	1.344	1.429	1.502
351	0.5841	0.688	0.763	0.904	1.101	1.292	1.339	1.423	1.496
352	0.5823	0.685	0.761	0.901	1.096	1.285	1.331	1.415	1.488
353	0.5805	0.684	0.759	0.897	1.089	1.279	1.325	1.407	1.48
354	0.5805	0.682	0.756	0.894	1.086	1.272	1.319	1.404	1.475
355	0.5796	0.681	0.754	0.89	1.079	1.269	1.315	1.4	1.468
356	0.5778	0.679	0.752	0.887	1.076	1.26	1.311	1.392	1.465
357	0.5787	0.678	0.749	0.884	1.073	1.258	1.302	1.388	1.46
358	0.5787	0.676	0.748	0.881	1.07	1.25	1.297	1.38	1.454
359	0.5787	0.676	0.746	0.88	1.064	1.248	1.293	1.375	1.448
360	0.5778	0.673	0.743	0.872	1.055	1.239	1.285	1.368	1.441
361	0.5787	0.674	0.742	0.87	1.051	1.237	1.281	1.363	1.437
362	0.5778	0.673	0.741	0.868	1.048	1.233	1.277	1.359	1.435
363	0.5778	0.672	0.74	0.866	1.046	1.227	1.272	1.354	1.428
364	0.5787	0.672	0.738	0.864	1.042	1.22	1.268	1.349	1.423
365	0.5787	0.669	0.736	0.86	1.038	1.218	1.263	1.344	1.417
366	0.5769	0.669	0.735	0.857	1.033	1.211	1.257	1.338	1.413
367	0.576	0.669	0.733	0.855	1.028	1.207	1.252	1.332	1.408
368	0.5751	0.667	0.731	0.854	1.026	1.203	1.247	1.326	1.402
369	0.5751	0.664	0.729	0.849	1.022	1.196	1.243	1.32	1.394
370	0.5724	0.663	0.726	0.845	1.017	1.191	1.237	1.313	1.391
371	0.5706	0.66	0.723	0.843	1.01	1.185	1.231	1.309	1.385
372	0.5697	0.657	0.721	0.839	1.006	1.18	1.225	1.305	1.377
373	0.5679	0.655	0.718	0.835	1.001	1.175	1.22	1.298	1.372
374	0.5661	0.652	0.716	0.831	0.996	1.169	1.216	1.292	1.365
375	0.5643	0.651	0.713	0.827	0.992	1.162	1.209	1.285	1.359
376	0.5625	0.648	0.709	0.824	0.987	1.156	1.202	1.279	1.354
377	0.5616	0.647	0.707	0.822	0.983	1.152	1.196	1.275	1.348
378	0.5598	0.645	0.705	0.818	0.978	1.146	1.191	1.269	1.341
379	0.5589	0.643	0.703	0.815	0.975	1.141	1.187	1.264	1.335
380	0.558	0.642	0.701	0.812	0.971	1.136	1.182	1.257	1.331
381	0.5571	0.641	0.699	0.81	0.967	1.133	1.176	1.253	1.328
382	0.5571	0.639	0.698	0.808	0.964	1.129	1.171	1.25	1.321
383	0.5562	0.638	0.697	0.805	0.96	1.123	1.167	1.244	1.316
384	0.5562	0.637	0.696	0.804	0.958	1.12	1.164	1.24	1.312
385	0.5562	0.637	0.695	0.802	0.954	1.116	1.16	1.237	1.308
386	0.5562	0.637	0.693	0.8	0.95	1.112	1.157	1.231	1.302
387	0.5553	0.635	0.692	0.798	0.948	1.109	1.152	1.229	1.299
388	0.5553	0.634	0.691	0.796	0.945	1.105	1.148	1.223	1.294
389	0.5535	0.634	0.689	0.793	0.942	1.1	1.143	1.217	1.288
390	0.5535	0.632	0.687	0.79	0.938	1.096	1.139	1.213	1.283
391	0.5526	0.631	0.685	0.787	0.934	1.092	1.133	1.209	1.279
392	0.5508	0.629	0.683	0.785	0.93	1.087	1.128	1.203	1.272
393	0.5499	0.627	0.681	0.782	0.927	1.082	1.123	1.199	1.268
394	0.5481	0.625	0.678	0.778	0.922	1.076	1.118	1.193	1.261
395	0.5463	0.622	0.675	0.775	0.916	1.071	1.113	1.187	1.257
396	0.5445	0.62	0.673	0.772	0.913	1.065	1.107	1.18	1.25
397	0.5418	0.618	0.671	0.769	0.908	1.061	1.101	1.176	1.245
398	0.54	0.616	0.667	0.765	0.904	1.055	1.096	1.171	1.238
399	0.5382	0.613	0.665	0.761	0.899	1.049	1.089	1.165	1.232
400	0.5364	0.611	0.662	0.758	0.894	1.044	1.085	1.159	1.226
401	0.5346	0.61	0.66	0.756	0.891	1.04	1.08	1.153	1.221
402	0.5328	0.608	0.658	0.752	0.888	1.034	1.076	1.15	1.216
403	0.5319	0.605	0.655	0.749	0.884	1.031	1.072	1.144	1.211
404	0.5301	0.603	0.653	0.746	0.879	1.026	1.066	1.138	1.206
405	0.5283	0.601	0.651	0.743	0.876	1.021	1.061	1.133	1.2
406	0.5274	0.6	0.649	0.741	0.872	1.017	1.057	1.13	1.196
407	0.5265	0.599	0.647	0.738	0.869	1.013	1.052	1.124	1.191
408	0.5256	0.597	0.645	0.736	0.865	1.009	1.047	1.119	1.185
409	0.5229	0.595	0.642	0.732	0.861	1.004	1.042	1.113	1.181
410	0.5211	0.592	0.64	0.728	0.857	0.998	1.038	1.108	1.174
411	0.5193	0.59	0.637	0.725	0.852	0.993	1.032	1.103	1.169
412	0.5184	0.587	0.634	0.721	0.848	0.989	1.025	1.097	1.163
413	0.5157	0.584	0.63	0.717	0.843	0.983	1.02	1.09	1.157
414	0.513	0.582	0.627	0.713	0.837	0.978	1.015	1.085	1.151
415	0.5112	0.579	0.623	0.709	0.833	0.972	1.009	1.079	1.145
416	0.5076	0.575	0.619	0.705	0.828	0.965	1.002	1.072	1.136
417	0.5049	0.571	0.615	0.699	0.822	0.959	0.996	1.064	1.129
418	0.5022	0.567	0.611	0.695	0.815	0.953	0.989	1.057	1.123
419	0.4986	0.564	0.607	0.689	0.81	0.946	0.983	1.05	1.115
420	0.4941	0.56	0.602	0.684	0.804	0.939	0.975	1.042	1.107
421	0.4905	0.555	0.597	0.679	0.798	0.932	0.968	1.035	1.1
422	0.4878	0.551	0.593	0.674	0.792	0.926	0.962	1.028	1.093
423	0.4842	0.546	0.589	0.668	0.786	0.918	0.955	1.021	1.086
424	0.4815	0.543	0.585	0.663	0.781	0.911	0.949	1.013	1.078
425	0.4779	0.54	0.58	0.659	0.775	0.905	0.943	1.007	1.071
426	0.4743	0.536	0.576	0.654	0.77	0.9	0.935	1	1.064
427	0.4716	0.532	0.573	0.65	0.765	0.894	0.93	0.993	1.058
428	0.4689	0.529	0.569	0.645	0.759	0.888	0.924	0.988	1.053
429	0.4662	0.526	0.565	0.641	0.755	0.882	0.919	0.982	1.045
430	0.4644	0.523	0.562	0.637	0.75	0.877	0.912	0.976	1.039
431	0.4617	0.52	0.559	0.634	0.746	0.873	0.908	0.971	1.033
432	0.4608	0.517	0.557	0.631	0.743	0.868	0.903	0.965	1.028
433	0.4599	0.516	0.555	0.628	0.738	0.863	0.898	0.96	1.023
434	0.4581	0.515	0.553	0.625	0.736	0.859	0.894	0.956	1.019
435	0.4572	0.513	0.552	0.624	0.734	0.857	0.892	0.953	1.015
436	0.4572	0.513	0.551	0.622	0.731	0.854	0.888	0.95	1.011
437	0.4581	0.513	0.551	0.622	0.729	0.851	0.885	0.947	1.008
438	0.459	0.513	0.551	0.621	0.728	0.849	0.884	0.945	1.005
439	0.4608	0.515	0.552	0.621	0.728	0.848	0.883	0.943	1.003
440	0.4626	0.516	0.553	0.622	0.728	0.847	0.881	0.942	1.001
441	0.4644	0.518	0.554	0.623	0.728	0.846	0.88	0.94	1
442	0.4671	0.52	0.556	0.624	0.729	0.846	0.88	0.94	0.999
443	0.4707	0.523	0.559	0.626	0.73	0.846	0.88	0.939	0.999
444	0.4734	0.526	0.561	0.628	0.731	0.848	0.881	0.94	0.999
445	0.477	0.529	0.564	0.631	0.733	0.849	0.882	0.94	0.999
446	0.4815	0.533	0.568	0.634	0.735	0.85	0.883	0.942	1
447	0.486	0.537	0.572	0.637	0.738	0.851	0.884	0.943	1.001
448	0.4905	0.541	0.576	0.641	0.741	0.854	0.886	0.944	1.002
449	0.4959	0.546	0.58	0.645	0.743	0.856	0.889	0.946	1.005
450	0.5013	0.551	0.585	0.649	0.747	0.86	0.891	0.949	1.007
451	0.5067	0.557	0.59	0.654	0.751	0.862	0.895	0.951	1.01
452	0.513	0.562	0.596	0.659	0.756	0.866	0.898	0.955	1.012
453	0.5202	0.569	0.602	0.665	0.761	0.87	0.902	0.959	1.015
454	0.5265	0.576	0.609	0.671	0.766	0.875	0.907	0.963	1.019
455	0.5337	0.583	0.615	0.677	0.771	0.88	0.911	0.967	1.024
456	0.5418	0.59	0.623	0.684	0.778	0.885	0.917	0.972	1.028
457	0.5499	0.598	0.631	0.692	0.784	0.892	0.922	0.977	1.033
458	0.5589	0.606	0.639	0.699	0.791	0.898	0.928	0.983	1.039
459	0.567	0.615	0.647	0.708	0.798	0.904	0.935	0.989	1.045
460	0.5769	0.624	0.656	0.716	0.806	0.911	0.941	0.996	1.051
461	0.5859	0.633	0.665	0.725	0.813	0.918	0.948	1.002	1.058
462	0.5958	0.643	0.675	0.733	0.822	0.925	0.955	1.009	1.064
463	0.6066	0.653	0.685	0.744	0.83	0.933	0.963	1.016	1.071
464	0.6174	0.663	0.695	0.753	0.84	0.942	0.97	1.024	1.08
465	0.6291	0.675	0.706	0.764	0.849	0.951	0.979	1.033	1.087
466	0.6399	0.686	0.717	0.774	0.859	0.959	0.987	1.041	1.095
467	0.6516	0.697	0.729	0.785	0.869	0.968	0.997	1.05	1.104
468	0.6642	0.709	0.74	0.796	0.88	0.978	1.006	1.059	1.112
469	0.6759	0.721	0.752	0.807	0.89	0.987	1.015	1.069	1.122
470	0.6885	0.733	0.765	0.819	0.902	0.998	1.025	1.078	1.131
471	0.702	0.746	0.777	0.83	0.913	1.008	1.036	1.088	1.141
472	0.7137	0.758	0.79	0.842	0.924	1.018	1.046	1.098	1.15
473	0.7263	0.771	0.802	0.854	0.935	1.028	1.056	1.107	1.159
474	0.7398	0.784	0.814	0.865	0.947	1.038	1.066	1.118	1.169
475	0.7524	0.797	0.826	0.877	0.958	1.049	1.077	1.127	1.179
476	0.7659	0.81	0.839	0.89	0.97	1.06	1.087	1.139	1.188
477	0.7785	0.823	0.853	0.903	0.983	1.071	1.099	1.15	1.2
478	0.792	0.836	0.864	0.915	0.994	1.082	1.109	1.16	1.209
479	0.8055	0.849	0.878	0.927	1.006	1.093	1.121	1.17	1.22
480	0.819	0.862	0.89	0.94	1.018	1.105	1.132	1.181	1.23
481	0.8316	0.875	0.904	0.953	1.03	1.116	1.143	1.192	1.24
482	0.846	0.889	0.917	0.967	1.043	1.129	1.155	1.204	1.252
483	0.8595	0.903	0.932	0.981	1.056	1.14	1.167	1.215	1.263
484	0.8748	0.917	0.946	0.994	1.069	1.153	1.179	1.226	1.275
485	0.8883	0.931	0.96	1.008	1.082	1.165	1.191	1.238	1.286
486	0.9036	0.946	0.974	1.022	1.095	1.178	1.203	1.25	1.298
487	0.918	0.96	0.988	1.036	1.108	1.189	1.216	1.263	1.31
488	0.9333	0.974	1.004	1.05	1.121	1.203	1.229	1.275	1.322
489	0.9486	0.99	1.019	1.064	1.135	1.216	1.241	1.287	1.335
490	0.9639	1.005	1.033	1.079	1.149	1.23	1.253	1.299	1.347
491	0.9801	1.021	1.049	1.094	1.163	1.242	1.267	1.313	1.36
492	0.9954	1.036	1.064	1.109	1.178	1.255	1.28	1.326	1.373
493	1.0107	1.052	1.08	1.124	1.192	1.269	1.293	1.338	1.385
494	1.0269	1.068	1.096	1.139	1.207	1.283	1.307	1.353	1.398
495	1.0431	1.084	1.111	1.154	1.222	1.297	1.321	1.366	1.412
496	1.0584	1.099	1.127	1.169	1.237	1.31	1.334	1.379	1.425
497	1.0728	1.114	1.142	1.183	1.25	1.322	1.347	1.393	1.438
498	1.089	1.13	1.157	1.198	1.265	1.337	1.36	1.405	1.45
499	1.1052	1.146	1.173	1.214	1.281	1.351	1.375	1.419	1.464
500	1.1214	1.162	1.188	1.23	1.296	1.366	1.389	1.433	1.476
501	1.1376	1.178	1.204	1.245	1.311	1.38	1.404	1.447	1.491
502	1.1538	1.193	1.221	1.26	1.324	1.393	1.417	1.461	1.502
503	1.1691	1.208	1.236	1.275	1.339	1.406	1.431	1.474	1.516
504	1.1862	1.224	1.252	1.292	1.355	1.421	1.445	1.488	1.53
505	1.2024	1.241	1.267	1.307	1.37	1.436	1.46	1.501	1.543
506	1.2195	1.257	1.284	1.324	1.384	1.451	1.474	1.514	1.558
507	1.2348	1.273	1.3	1.339	1.4	1.464	1.487	1.528	1.57
508	1.251	1.288	1.316	1.354	1.415	1.478	1.501	1.542	1.584
509	1.2663	1.304	1.332	1.369	1.429	1.492	1.515	1.556	1.598
510	1.2816	1.319	1.346	1.384	1.442	1.506	1.528	1.567	1.611
511	1.2978	1.334	1.361	1.398	1.457	1.519	1.54	1.58	1.622
512	1.3122	1.35	1.377	1.413	1.47	1.533	1.554	1.594	1.636
513	1.3275	1.365	1.392	1.428	1.485	1.546	1.567	1.606	1.646
514	1.341	1.38	1.407	1.441	1.498	1.559	1.579	1.619	1.66
515	1.3554	1.394	1.42	1.454	1.511	1.57	1.59	1.63	1.671
516	1.3698	1.407	1.433	1.467	1.525	1.583	1.604	1.642	1.684
517	1.3842	1.422	1.447	1.481	1.538	1.595	1.615	1.654	1.694
518	1.3986	1.435	1.461	1.494	1.55	1.607	1.627	1.665	1.707
519	1.4121	1.449	1.475	1.508	1.563	1.619	1.639	1.678	1.718
520	1.4238	1.462	1.486	1.519	1.575	1.629	1.649	1.686	1.726
521	1.4364	1.474	1.499	1.532	1.588	1.641	1.661	1.699	1.737
522	1.4499	1.486	1.511	1.543	1.598	1.651	1.671	1.709	1.747
523	1.4625	1.497	1.522	1.555	1.609	1.661	1.682	1.718	1.755
524	1.4733	1.509	1.534	1.566	1.619	1.669	1.689	1.728	1.765
525	1.4841	1.519	1.543	1.576	1.629	1.679	1.698	1.738	1.773
526	1.4949	1.53	1.554	1.586	1.638	1.688	1.708	1.745	1.782
527	1.5039	1.538	1.564	1.593	1.647	1.695	1.715	1.753	1.789
528	1.5129	1.546	1.572	1.603	1.654	1.702	1.722	1.759	1.794
529	1.521	1.554	1.581	1.611	1.661	1.71	1.729	1.765	1.8
530	1.53	1.563	1.588	1.618	1.669	1.717	1.737	1.772	1.805
531	1.5372	1.57	1.594	1.625	1.674	1.72	1.741	1.774	1.811
532	1.5417	1.576	1.6	1.631	1.679	1.725	1.744	1.777	1.815
533	1.548	1.581	1.606	1.635	1.684	1.73	1.748	1.783	1.816
534	1.5525	1.585	1.611	1.64	1.687	1.733	1.752	1.785	1.819
535	1.5561	1.588	1.614	1.643	1.689	1.734	1.753	1.787	1.823
536	1.5561	1.589	1.612	1.642	1.686	1.733	1.751	1.783	1.818
537	1.5588	1.591	1.615	1.643	1.689	1.733	1.751	1.784	1.818
538	1.5588	1.592	1.616	1.644	1.688	1.733	1.751	1.784	1.816
539	1.5606	1.592	1.616	1.643	1.688	1.732	1.748	1.783	1.817
540	1.5597	1.592	1.616	1.643	1.688	1.73	1.747	1.78	1.813
541	1.5579	1.59	1.613	1.64	1.685	1.727	1.742	1.777	1.807
542	1.557	1.587	1.61	1.637	1.681	1.723	1.74	1.772	1.806
543	1.5534	1.583	1.607	1.633	1.676	1.718	1.735	1.767	1.8
544	1.548	1.578	1.602	1.628	1.67	1.714	1.73	1.762	1.795
545	1.5426	1.572	1.596	1.623	1.665	1.705	1.722	1.756	1.785
546	1.5363	1.565	1.59	1.616	1.658	1.697	1.713	1.745	1.776
547	1.5291	1.557	1.582	1.607	1.649	1.688	1.705	1.736	1.768
548	1.5201	1.548	1.572	1.597	1.64	1.678	1.694	1.725	1.76
549	1.5111	1.538	1.562	1.586	1.629	1.667	1.683	1.714	1.748
550	1.5003	1.528	1.55	1.575	1.619	1.656	1.672	1.702	1.735
551	1.4877	1.516	1.537	1.562	1.605	1.642	1.659	1.69	1.722
552	1.4751	1.503	1.525	1.55	1.592	1.629	1.644	1.674	1.706
553	1.4625	1.489	1.511	1.535	1.577	1.613	1.628	1.659	1.692
554	1.4472	1.474	1.496	1.52	1.56	1.597	1.612	1.643	1.676
555	1.431	1.458	1.48	1.503	1.544	1.581	1.596	1.627	1.658
556	1.413	1.442	1.463	1.486	1.527	1.564	1.579	1.609	1.641
557	1.3959	1.424	1.445	1.468	1.509	1.547	1.56	1.588	1.622
558	1.3779	1.406	1.426	1.449	1.489	1.527	1.542	1.569	1.602
559	1.359	1.386	1.407	1.43	1.468	1.506	1.52	1.55	1.58
560	1.3401	1.366	1.387	1.411	1.448	1.484	1.499	1.53	1.559
561	1.3185	1.344	1.366	1.389	1.427	1.463	1.479	1.508	1.537
562	1.2969	1.321	1.344	1.365	1.404	1.439	1.456	1.484	1.513
563	1.2735	1.298	1.32	1.343	1.381	1.417	1.431	1.461	1.49
564	1.2501	1.275	1.297	1.319	1.358	1.392	1.406	1.435	1.465
565	1.2276	1.252	1.272	1.295	1.334	1.367	1.382	1.411	1.442
566	1.2042	1.229	1.248	1.272	1.311	1.344	1.358	1.387	1.418
567	1.1799	1.204	1.223	1.247	1.285	1.319	1.334	1.362	1.393
568	1.1556	1.179	1.199	1.221	1.259	1.294	1.308	1.335	1.368
569	1.1286	1.152	1.172	1.194	1.232	1.268	1.281	1.307	1.339
570	1.1034	1.127	1.148	1.169	1.206	1.242	1.255	1.282	1.312
571	1.0773	1.101	1.122	1.142	1.179	1.215	1.228	1.256	1.286
572	1.0521	1.075	1.095	1.117	1.153	1.187	1.202	1.229	1.258
573	1.0251	1.048	1.068	1.09	1.125	1.16	1.174	1.202	1.231
574	0.999	1.021	1.039	1.063	1.098	1.132	1.146	1.174	1.203
575	0.972	0.994	1.012	1.035	1.071	1.105	1.118	1.146	1.174
576	0.9441	0.966	0.985	1.007	1.043	1.077	1.091	1.118	1.147
577	0.918	0.939	0.958	0.979	1.016	1.049	1.062	1.091	1.12
578	0.891	0.912	0.931	0.952	0.989	1.022	1.035	1.063	1.093
579	0.8649	0.886	0.905	0.925	0.962	0.996	1.009	1.036	1.065
580	0.8388	0.861	0.879	0.9	0.936	0.97	0.983	1.009	1.039
581	0.8136	0.835	0.852	0.874	0.909	0.943	0.957	0.981	1.011
582	0.7884	0.81	0.827	0.848	0.883	0.917	0.93	0.956	0.984
583	0.7641	0.784	0.801	0.823	0.856	0.891	0.904	0.93	0.957
584	0.7398	0.759	0.777	0.797	0.831	0.866	0.879	0.905	0.931
585	0.7137	0.733	0.751	0.772	0.805	0.839	0.853	0.879	0.906
586	0.6894	0.708	0.726	0.747	0.781	0.814	0.829	0.854	0.881
587	0.6651	0.685	0.702	0.723	0.757	0.79	0.803	0.829	0.857
588	0.6408	0.66	0.677	0.698	0.733	0.765	0.778	0.804	0.832
589	0.6183	0.638	0.653	0.675	0.709	0.742	0.754	0.781	0.808
590	0.5949	0.615	0.63	0.652	0.685	0.718	0.73	0.756	0.784
591	0.5733	0.592	0.608	0.628	0.661	0.695	0.708	0.733	0.761
592	0.5508	0.57	0.585	0.605	0.638	0.673	0.686	0.709	0.738
593	0.5301	0.549	0.565	0.584	0.617	0.652	0.663	0.688	0.715
594	0.5103	0.529	0.544	0.563	0.596	0.63	0.642	0.666	0.693
595	0.4896	0.508	0.523	0.543	0.574	0.609	0.621	0.645	0.67
596	0.4698	0.488	0.502	0.523	0.554	0.588	0.6	0.624	0.65
597	0.45	0.468	0.482	0.502	0.533	0.567	0.579	0.603	0.629
598	0.4311	0.448	0.463	0.483	0.513	0.547	0.56	0.583	0.608
599	0.4131	0.43	0.445	0.465	0.495	0.529	0.541	0.565	0.59
600	0.396	0.413	0.427	0.447	0.477	0.51	0.523	0.547	0.572
601	0.3789	0.396	0.41	0.429	0.46	0.492	0.505	0.529	0.553
602	0.3618	0.379	0.392	0.412	0.443	0.474	0.487	0.511	0.535
603	0.3456	0.362	0.375	0.395	0.427	0.458	0.47	0.493	0.519
604	0.3303	0.346	0.359	0.379	0.41	0.442	0.453	0.476	0.502
605	0.315	0.331	0.344	0.363	0.394	0.426	0.437	0.46	0.486
606	0.3006	0.316	0.329	0.348	0.378	0.41	0.421	0.444	0.47
607	0.2862	0.302	0.314	0.333	0.363	0.396	0.406	0.428	0.453
608	0.2727	0.289	0.301	0.319	0.348	0.382	0.392	0.414	0.438
609	0.2601	0.275	0.287	0.305	0.334	0.368	0.378	0.399	0.424
610	0.2475	0.263	0.274	0.292	0.321	0.354	0.364	0.385	0.41
611	0.2358	0.251	0.262	0.279	0.308	0.341	0.351	0.372	0.396
612	0.225	0.239	0.25	0.268	0.296	0.329	0.34	0.36	0.383
613	0.2133	0.228	0.239	0.256	0.284	0.317	0.328	0.348	0.37
614	0.2034	0.217	0.229	0.245	0.272	0.306	0.317	0.336	0.358
615	0.1935	0.207	0.218	0.235	0.262	0.295	0.305	0.325	0.347
616	0.1836	0.198	0.209	0.226	0.252	0.285	0.295	0.315	0.337
617	0.1746	0.189	0.199	0.216	0.242	0.275	0.285	0.305	0.326
618	0.1665	0.18	0.19	0.207	0.233	0.264	0.275	0.295	0.316
619	0.1584	0.172	0.182	0.198	0.224	0.256	0.266	0.286	0.306
620	0.1503	0.163	0.174	0.19	0.215	0.247	0.257	0.277	0.297
621	0.1431	0.156	0.166	0.182	0.207	0.238	0.249	0.268	0.289
622	0.1359	0.149	0.158	0.175	0.199	0.23	0.24	0.26	0.28
623	0.1287	0.142	0.151	0.168	0.192	0.222	0.233	0.252	0.272
624	0.1224	0.135	0.144	0.161	0.185	0.215	0.225	0.244	0.264
625	0.1161	0.129	0.138	0.154	0.178	0.208	0.218	0.237	0.257
626	0.1098	0.122	0.132	0.148	0.172	0.201	0.211	0.23	0.25
627	0.1044	0.117	0.126	0.141	0.165	0.194	0.204	0.223	0.243
628	0.0999	0.111	0.12	0.136	0.16	0.188	0.198	0.216	0.237
629	0.0945	0.106	0.115	0.13	0.154	0.182	0.192	0.21	0.23
630	0.09	0.101	0.11	0.125	0.148	0.177	0.186	0.204	0.224
631	0.0855	0.097	0.105	0.12	0.143	0.171	0.18	0.198	0.218
632	0.081	0.093	0.101	0.116	0.139	0.166	0.175	0.193	0.213
633	0.0774	0.089	0.097	0.111	0.134	0.162	0.171	0.188	0.207
634	0.0738	0.085	0.093	0.107	0.13	0.157	0.166	0.183	0.203
635	0.0702	0.081	0.089	0.103	0.125	0.153	0.161	0.179	0.198
636	0.0666	0.077	0.085	0.099	0.122	0.148	0.157	0.174	0.193
637	0.0639	0.074	0.082	0.096	0.118	0.144	0.153	0.169	0.188
638	0.0612	0.071	0.079	0.092	0.114	0.141	0.149	0.165	0.184
639	0.0585	0.068	0.076	0.089	0.111	0.137	0.145	0.161	0.18
640	0.0558	0.065	0.072	0.086	0.107	0.133	0.141	0.157	0.176
641	0.0531	0.062	0.07	0.083	0.104	0.13	0.137	0.153	0.172
642	0.0504	0.06	0.067	0.08	0.101	0.126	0.134	0.15	0.168
643	0.0477	0.057	0.064	0.077	0.098	0.123	0.131	0.146	0.164
644	0.0459	0.055	0.062	0.074	0.095	0.12	0.127	0.143	0.16
645	0.0441	0.053	0.059	0.072	0.092	0.117	0.124	0.139	0.157
646	0.0423	0.051	0.057	0.069	0.089	0.114	0.121	0.136	0.153
647	0.0405	0.049	0.055	0.067	0.087	0.111	0.119	0.133	0.15
648	0.0387	0.047	0.053	0.065	0.085	0.109	0.116	0.13	0.147
649	0.0369	0.045	0.051	0.063	0.082	0.107	0.113	0.127	0.144
650	0.0351	0.044	0.05	0.061	0.08	0.104	0.111	0.125	0.141
651	0.0342	0.042	0.048	0.06	0.078	0.102	0.109	0.122	0.139
652	0.0324	0.041	0.047	0.058	0.076	0.1	0.106	0.12	0.136
653	0.0315	0.039	0.045	0.056	0.074	0.098	0.104	0.117	0.133
654	0.0306	0.038	0.043	0.055	0.073	0.096	0.102	0.115	0.131
655	0.0288	0.037	0.042	0.053	0.071	0.094	0.1	0.113	0.128
656	0.0279	0.035	0.041	0.051	0.069	0.092	0.098	0.11	0.126
657	0.027	0.034	0.039	0.05	0.067	0.09	0.096	0.108	0.124
658	0.0261	0.033	0.038	0.049	0.066	0.088	0.094	0.106	0.121
659	0.0252	0.032	0.037	0.047	0.064	0.086	0.092	0.104	0.119
660	0.0243	0.031	0.036	0.046	0.063	0.085	0.09	0.102	0.117
661	0.0234	0.03	0.035	0.045	0.061	0.083	0.088	0.1	0.115
662	0.0225	0.029	0.034	0.043	0.06	0.081	0.087	0.098	0.112
663	0.0216	0.028	0.033	0.042	0.058	0.079	0.085	0.096	0.11
664	0.0207	0.027	0.032	0.041	0.057	0.078	0.083	0.094	0.108
665	0.0198	0.026	0.031	0.04	0.056	0.076	0.082	0.092	0.106
666	0.0189	0.026	0.03	0.04	0.055	0.075	0.08	0.091	0.104
667	0.0189	0.025	0.029	0.038	0.053	0.074	0.079	0.089	0.103
668	0.018	0.024	0.029	0.038	0.052	0.072	0.077	0.088	0.101
669	0.0171	0.023	0.028	0.036	0.051	0.071	0.076	0.086	0.099
670	0.0171	0.023	0.027	0.036	0.05	0.069	0.074	0.084	0.097
671	0.0162	0.022	0.026	0.035	0.049	0.068	0.073	0.083	0.095
672	0.0162	0.021	0.026	0.034	0.048	0.067	0.072	0.081	0.094
673	0.0153	0.021	0.025	0.033	0.047	0.066	0.07	0.08	0.092
674	0.0144	0.02	0.024	0.032	0.046	0.064	0.069	0.078	0.09
675	0.0144	0.019	0.023	0.031	0.045	0.063	0.068	0.076	0.089
676	0.0135	0.019	0.023	0.031	0.044	0.062	0.066	0.075	0.087
677	0.0135	0.019	0.023	0.03	0.043	0.06	0.065	0.073	0.085
678	0.0126	0.018	0.022	0.029	0.042	0.059	0.064	0.072	0.084
679	0.0126	0.018	0.021	0.028	0.041	0.058	0.062	0.07	0.082
680	0.0117	0.017	0.021	0.028	0.04	0.057	0.061	0.069	0.08
681	0.0117	0.017	0.02	0.027	0.039	0.056	0.06	0.068	0.079
682	0.0117	0.016	0.02	0.026	0.038	0.055	0.059	0.067	0.077
683	0.0108	0.016	0.019	0.026	0.037	0.054	0.058	0.065	0.076
684	0.0108	0.015	0.019	0.025	0.037	0.052	0.056	0.064	0.074
685	0.0108	0.015	0.018	0.025	0.036	0.052	0.056	0.063	0.073
686	0.0099	0.015	0.018	0.024	0.035	0.05	0.054	0.061	0.072
687	0.0099	0.014	0.017	0.024	0.035	0.049	0.053	0.06	0.07
688	0.009	0.014	0.017	0.023	0.034	0.049	0.052	0.059	0.069
689	0.009	0.013	0.016	0.022	0.033	0.048	0.051	0.058	0.068
690	0.009	0.013	0.016	0.022	0.032	0.046	0.05	0.056	0.066
691	0.009	0.013	0.016	0.021	0.031	0.045	0.049	0.055	0.065
692	0.0081	0.012	0.015	0.021	0.031	0.044	0.048	0.054	0.064
693	0.0081	0.012	0.015	0.02	0.03	0.043	0.047	0.053	0.062
694	0.0081	0.012	0.014	0.02	0.029	0.042	0.046	0.052	0.061
695	0.0072	0.011	0.014	0.019	0.029	0.042	0.045	0.051	0.059
696	0.0072	0.011	0.013	0.019	0.028	0.041	0.044	0.049	0.058
697	0.0072	0.011	0.013	0.018	0.027	0.04	0.043	0.048	0.057
698	0.0072	0.01	0.013	0.018	0.027	0.039	0.042	0.047	0.056
699	0.0072	0.01	0.012	0.018	0.026	0.038	0.041	0.046	0.054
700	0.0063	0.01	0.012	0.017	0.025	0.037	0.04	0.045	0.053
701	0.0063	0.01	0.012	0.016	0.025	0.036	0.039	0.044	0.052
702	0.0063	0.009	0.012	0.016	0.024	0.036	0.038	0.043	0.051
703	0.0054	0.009	0.011	0.015	0.023	0.035	0.037	0.042	0.05
704	0.0054	0.009	0.011	0.015	0.022	0.034	0.036	0.041	0.048
705	0.0054	0.009	0.01	0.015	0.022	0.033	0.035	0.04	0.047
706	0.0054	0.009	0.01	0.014	0.022	0.032	0.034	0.039	0.046
707	0.0054	0.008	0.01	0.014	0.021	0.031	0.033	0.038	0.045
708	0.0054	0.008	0.01	0.014	0.021	0.03	0.033	0.037	0.044
709	0.0054	0.008	0.009	0.013	0.02	0.03	0.032	0.036	0.043
710	0.0045	0.007	0.009	0.013	0.019	0.029	0.031	0.035	0.041
711	0.0045	0.007	0.009	0.013	0.019	0.028	0.03	0.034	0.04
712	0.0045	0.007	0.009	0.012	0.018	0.027	0.029	0.033	0.039
713	0.0045	0.007	0.009	0.012	0.018	0.027	0.029	0.032	0.038
714	0.0045	0.007	0.008	0.011	0.018	0.026	0.028	0.031	0.037
715	0.0045	0.006	0.008	0.011	0.017	0.025	0.027	0.03	0.035
716	0.0045	0.006	0.008	0.011	0.016	0.024	0.026	0.029	0.034
717	0.0045	0.006	0.008	0.01	0.016	0.024	0.025	0.028	0.033
718	0.0036	0.006	0.007	0.01	0.015	0.023	0.025	0.027	0.032
719	0.0036	0.006	0.007	0.01	0.015	0.022	0.024	0.026	0.032
720	0.0036	0.006	0.007	0.01	0.014	0.021	0.023	0.026	0.03
721	0.0036	0.005	0.007	0.009	0.014	0.021	0.022	0.025	0.029
722	0.0036	0.005	0.006	0.009	0.013	0.02	0.021	0.024	0.028
723	0.0036	0.005	0.006	0.009	0.013	0.019	0.021	0.023	0.027
724	0.0036	0.005	0.006	0.008	0.013	0.019	0.02	0.022	0.026
725	0.0036	0.005	0.006	0.008	0.012	0.018	0.019	0.021	0.025
726	0.0036	0.005	0.006	0.007	0.012	0.017	0.018	0.02	0.024
727	0.0027	0.004	0.005	0.007	0.011	0.017	0.017	0.019	0.023
728	0.0027	0.004	0.005	0.007	0.01	0.016	0.017	0.018	0.022
729	0.0027	0.004	0.005	0.006	0.01	0.015	0.016	0.017	0.021
730	0.0027	0.004	0.005	0.006	0.01	0.014	0.015	0.017	0.02
731	0.0027	0.004	0.005	0.006	0.009	0.014	0.014	0.016	0.019
732	0.0027	0.004	0.004	0.006	0.008	0.013	0.014	0.015	0.018
733	0.0027	0.003	0.004	0.005	0.008	0.013	0.013	0.014	0.017
734	0.0027	0.003	0.004	0.005	0.008	0.012	0.013	0.013	0.016
735	0.0027	0.004	0.004	0.005	0.008	0.011	0.012	0.013	0.015
736	0.0027	0.003	0.004	0.005	0.007	0.01	0.011	0.012	0.014
737	0.0018	0.003	0.004	0.004	0.006	0.01	0.01	0.011	0.013
738	0.0018	0.003	0.004	0.004	0.006	0.009	0.009	0.01	0.012
739	0.0018	0.003	0.003	0.004	0.005	0.008	0.009	0.009	0.011
740	0.0018	0.003	0.003	0.004	0.005	0.008	0.008	0.008	0.011
741	0.0018	0.003	0.003	0.003	0.005	0.007	0.008	0.007	0.01
742	0.0018	0.002	0.003	0.003	0.004	0.006	0.007	0.007	0.009
743	0.0018	0.002	0.003	0.003	0.004	0.006	0.006	0.006	0.008
744	0.0018	0.002	0.002	0.002	0.003	0.006	0.006	0.005	0.007
745	0.0018	0.002	0.002	0.002	0.003	0.005	0.005	0.004	0.006
746	0.0018	0.002	0.002	0.002	0.003	0.004	0.004	0.004	0.005
747	0.0018	0.002	0.002	0.002	0.003	0.004	0.003	0.003	0.004
748	0.0018	0.002	0.002	0.002	0.002	0.003	0.003	0.002	0.003
749	0.0018	0.002	0.002	0.001	0.002	0.002	0.002	0.001	0.002
750	0.0018	0.002	0.002	0.002	0.002	0.002	0.002	0.002	0.002

## Sheet: figure 2e
Wavelength nm.	GR (538nm)	GR K150A/Y190AGR (546nm)	GR GR K150A/Y190A +GvTcR GR (546nm)
350	0.325	0.36	0.401
350.5	0.325	0.361	0.401
351	0.325	0.361	0.401
351.5	0.326	0.362	0.401
352	0.325	0.363	0.401
352.5	0.325	0.363	0.401
353	0.325	0.363	0.401
353.5	0.326	0.362	0.402
354	0.327	0.363	0.401
354.5	0.328	0.363	0.401
355	0.327	0.363	0.401
355.5	0.327	0.364	0.401
356	0.328	0.365	0.401
356.5	0.328	0.365	0.401
357	0.329	0.365	0.401
357.5	0.33	0.365	0.401
358	0.33	0.365	0.401
358.5	0.331	0.366	0.401
359	0.332	0.366	0.401
359.5	0.332	0.366	0.401
360	0.335	0.367	0.401
360.5	0.335	0.367	0.4
361	0.334	0.367	0.4
361.5	0.335	0.368	0.401
362	0.336	0.368	0.401
362.5	0.337	0.368	0.4
363	0.337	0.369	0.4
363.5	0.337	0.369	0.4
364	0.339	0.369	0.4
364.5	0.343	0.37	0.401
365	0.343	0.37	0.4
365.5	0.341	0.37	0.4
366	0.342	0.37	0.4
366.5	0.342	0.37	0.4
367	0.342	0.369	0.4
367.5	0.343	0.37	0.4
368	0.343	0.37	0.4
368.5	0.344	0.37	0.4
369	0.344	0.371	0.4
369.5	0.344	0.371	0.4
370	0.345	0.371	0.4
370.5	0.345	0.372	0.399
371	0.345	0.372	0.4
371.5	0.345	0.372	0.4
372	0.345	0.372	0.399
372.5	0.346	0.372	0.4
373	0.346	0.372	0.4
373.5	0.346	0.372	0.4
374	0.346	0.373	0.4
374.5	0.347	0.373	0.4
375	0.347	0.374	0.4
375.5	0.347	0.374	0.4
376	0.347	0.374	0.4
376.5	0.348	0.375	0.4
377	0.348	0.375	0.4
377.5	0.349	0.376	0.401
378	0.35	0.376	0.401
378.5	0.35	0.377	0.401
379	0.351	0.378	0.402
379.5	0.352	0.379	0.403
380	0.353	0.379	0.403
380.5	0.354	0.38	0.404
381	0.355	0.381	0.404
381.5	0.356	0.381	0.405
382	0.358	0.382	0.405
382.5	0.359	0.383	0.406
383	0.36	0.384	0.407
383.5	0.362	0.385	0.408
384	0.363	0.386	0.409
384.5	0.364	0.388	0.409
385	0.366	0.388	0.41
385.5	0.367	0.389	0.411
386	0.369	0.39	0.412
386.5	0.371	0.391	0.413
387	0.372	0.393	0.413
387.5	0.374	0.394	0.414
388	0.375	0.395	0.415
388.5	0.376	0.396	0.416
389	0.378	0.397	0.417
389.5	0.379	0.398	0.418
390	0.38	0.4	0.419
390.5	0.381	0.401	0.419
391	0.383	0.403	0.421
391.5	0.385	0.404	0.422
392	0.386	0.405	0.423
392.5	0.387	0.407	0.424
393	0.389	0.408	0.426
393.5	0.389	0.41	0.427
394	0.391	0.412	0.428
394.5	0.392	0.413	0.429
395	0.393	0.415	0.431
395.5	0.394	0.416	0.432
396	0.395	0.418	0.434
396.5	0.396	0.42	0.436
397	0.398	0.422	0.438
397.5	0.399	0.424	0.44
398	0.4	0.426	0.441
398.5	0.401	0.428	0.443
399	0.402	0.43	0.445
399.5	0.403	0.432	0.446
400	0.404	0.434	0.448
400.5	0.405	0.436	0.45
401	0.406	0.438	0.451
401.5	0.406	0.439	0.452
402	0.407	0.441	0.454
402.5	0.408	0.442	0.456
403	0.409	0.444	0.457
403.5	0.41	0.446	0.458
404	0.411	0.447	0.459
404.5	0.412	0.449	0.461
405	0.413	0.449	0.461
405.5	0.414	0.45	0.462
406	0.415	0.451	0.463
406.5	0.415	0.452	0.463
407	0.415	0.453	0.464
407.5	0.416	0.453	0.465
408	0.416	0.453	0.465
408.5	0.417	0.454	0.465
409	0.417	0.453	0.465
409.5	0.418	0.453	0.465
410	0.418	0.453	0.464
410.5	0.418	0.452	0.463
411	0.419	0.451	0.462
411.5	0.418	0.45	0.461
412	0.418	0.449	0.459
412.5	0.418	0.448	0.458
413	0.418	0.446	0.456
413.5	0.417	0.443	0.454
414	0.417	0.441	0.452
414.5	0.416	0.439	0.449
415	0.416	0.436	0.446
415.5	0.414	0.433	0.444
416	0.412	0.43	0.441
416.5	0.412	0.427	0.437
417	0.412	0.423	0.433
417.5	0.41	0.419	0.429
418	0.409	0.415	0.425
418.5	0.407	0.411	0.421
419	0.406	0.407	0.417
419.5	0.404	0.402	0.413
420	0.402	0.398	0.409
420.5	0.4	0.394	0.405
421	0.398	0.389	0.4
421.5	0.397	0.384	0.396
422	0.395	0.38	0.392
422.5	0.393	0.375	0.387
423	0.391	0.371	0.383
423.5	0.39	0.367	0.379
424	0.388	0.363	0.375
424.5	0.386	0.358	0.371
425	0.385	0.355	0.367
425.5	0.383	0.351	0.364
426	0.381	0.347	0.36
426.5	0.379	0.344	0.356
427	0.377	0.34	0.353
427.5	0.375	0.336	0.349
428	0.373	0.333	0.345
428.5	0.372	0.329	0.342
429	0.37	0.326	0.339
429.5	0.368	0.322	0.335
430	0.366	0.319	0.332
430.5	0.364	0.316	0.329
431	0.362	0.312	0.325
431.5	0.361	0.309	0.322
432	0.359	0.306	0.32
432.5	0.357	0.303	0.316
433	0.355	0.3	0.313
433.5	0.354	0.298	0.311
434	0.352	0.295	0.308
434.5	0.351	0.292	0.305
435	0.349	0.29	0.303
435.5	0.348	0.288	0.3
436	0.347	0.286	0.299
436.5	0.347	0.284	0.297
437	0.346	0.283	0.295
437.5	0.345	0.281	0.294
438	0.345	0.28	0.292
438.5	0.345	0.278	0.291
439	0.345	0.277	0.29
439.5	0.345	0.277	0.289
440	0.345	0.276	0.288
440.5	0.346	0.276	0.288
441	0.346	0.275	0.288
441.5	0.347	0.275	0.287
442	0.347	0.275	0.287
442.5	0.348	0.275	0.287
443	0.349	0.275	0.287
443.5	0.35	0.275	0.287
444	0.351	0.275	0.286
444.5	0.352	0.275	0.287
445	0.353	0.276	0.287
445.5	0.355	0.276	0.287
446	0.356	0.277	0.287
446.5	0.358	0.277	0.288
447	0.359	0.278	0.288
447.5	0.361	0.278	0.289
448	0.363	0.279	0.289
448.5	0.364	0.28	0.29
449	0.366	0.281	0.291
449.5	0.367	0.282	0.291
450	0.37	0.282	0.292
450.5	0.372	0.283	0.293
451	0.374	0.284	0.294
451.5	0.376	0.286	0.294
452	0.379	0.287	0.295
452.5	0.381	0.288	0.296
453	0.383	0.289	0.297
453.5	0.386	0.29	0.299
454	0.389	0.291	0.3
454.5	0.392	0.293	0.301
455	0.394	0.294	0.302
455.5	0.397	0.295	0.303
456	0.4	0.297	0.304
456.5	0.403	0.299	0.306
457	0.406	0.3	0.307
457.5	0.409	0.302	0.309
458	0.413	0.303	0.31
458.5	0.416	0.305	0.312
459	0.419	0.307	0.313
459.5	0.422	0.309	0.315
460	0.426	0.311	0.316
460.5	0.429	0.312	0.318
461	0.433	0.314	0.32
461.5	0.437	0.316	0.321
462	0.441	0.318	0.323
462.5	0.444	0.32	0.325
463	0.448	0.322	0.327
463.5	0.452	0.324	0.329
464	0.457	0.327	0.331
464.5	0.461	0.329	0.333
465	0.465	0.332	0.335
465.5	0.469	0.334	0.338
466	0.473	0.337	0.34
466.5	0.478	0.339	0.342
467	0.482	0.342	0.344
467.5	0.487	0.344	0.347
468	0.491	0.347	0.349
468.5	0.496	0.35	0.352
469	0.5	0.353	0.354
469.5	0.505	0.355	0.357
470	0.51	0.358	0.359
470.5	0.514	0.362	0.362
471	0.519	0.365	0.365
471.5	0.524	0.368	0.368
472	0.528	0.371	0.371
472.5	0.533	0.374	0.373
473	0.538	0.377	0.376
473.5	0.543	0.38	0.379
474	0.547	0.383	0.382
474.5	0.552	0.387	0.385
475	0.557	0.39	0.388
475.5	0.562	0.393	0.391
476	0.567	0.397	0.394
476.5	0.572	0.4	0.397
477	0.577	0.404	0.4
477.5	0.582	0.407	0.403
478	0.587	0.411	0.406
478.5	0.591	0.414	0.409
479	0.596	0.417	0.413
479.5	0.601	0.421	0.416
480	0.606	0.425	0.419
480.5	0.611	0.428	0.422
481	0.616	0.432	0.426
481.5	0.621	0.435	0.429
482	0.626	0.439	0.432
482.5	0.632	0.443	0.436
483	0.637	0.446	0.439
483.5	0.642	0.45	0.443
484	0.647	0.454	0.446
484.5	0.653	0.458	0.45
485	0.658	0.462	0.453
485.5	0.663	0.466	0.457
486	0.669	0.47	0.46
486.5	0.674	0.473	0.464
487	0.68	0.478	0.468
487.5	0.685	0.482	0.471
488	0.691	0.485	0.475
488.5	0.697	0.49	0.479
489	0.703	0.494	0.482
489.5	0.709	0.498	0.486
490	0.715	0.502	0.49
490.5	0.721	0.506	0.493
491	0.726	0.51	0.497
491.5	0.732	0.514	0.501
492	0.738	0.518	0.505
492.5	0.744	0.522	0.509
493	0.75	0.527	0.513
493.5	0.756	0.531	0.517
494	0.763	0.535	0.52
494.5	0.769	0.54	0.524
495	0.775	0.544	0.528
495.5	0.781	0.548	0.533
496	0.786	0.553	0.537
496.5	0.792	0.557	0.54
497	0.798	0.561	0.544
497.5	0.804	0.565	0.548
498	0.81	0.569	0.552
498.5	0.816	0.574	0.556
499	0.822	0.578	0.56
499.5	0.829	0.582	0.564
500	0.835	0.587	0.568
500.5	0.842	0.591	0.572
501	0.848	0.596	0.576
501.5	0.853	0.6	0.58
502	0.859	0.604	0.584
502.5	0.865	0.608	0.588
503	0.871	0.613	0.592
503.5	0.878	0.617	0.596
504	0.884	0.621	0.6
504.5	0.89	0.626	0.604
505	0.896	0.631	0.608
505.5	0.902	0.635	0.612
506	0.908	0.639	0.616
506.5	0.914	0.644	0.62
507	0.921	0.648	0.625
507.5	0.927	0.653	0.629
508	0.933	0.658	0.633
508.5	0.939	0.662	0.637
509	0.945	0.667	0.641
509.5	0.951	0.671	0.645
510	0.957	0.676	0.65
510.5	0.963	0.68	0.653
511	0.969	0.685	0.657
511.5	0.975	0.689	0.661
512	0.981	0.694	0.666
512.5	0.987	0.698	0.67
513	0.993	0.703	0.674
513.5	0.999	0.707	0.678
514	1.004	0.711	0.682
514.5	1.01	0.715	0.686
515	1.015	0.72	0.69
515.5	1.021	0.724	0.693
516	1.027	0.728	0.697
516.5	1.033	0.733	0.701
517	1.039	0.737	0.705
517.5	1.044	0.741	0.709
518	1.049	0.745	0.713
518.5	1.055	0.75	0.717
519	1.06	0.754	0.721
519.5	1.065	0.758	0.725
520	1.071	0.762	0.728
520.5	1.076	0.766	0.732
521	1.082	0.77	0.736
521.5	1.087	0.774	0.739
522	1.091	0.778	0.743
522.5	1.096	0.782	0.746
523	1.101	0.786	0.75
523.5	1.106	0.79	0.754
524	1.11	0.793	0.757
524.5	1.115	0.797	0.76
525	1.119	0.801	0.764
525.5	1.124	0.805	0.767
526	1.128	0.808	0.771
526.5	1.132	0.812	0.774
527	1.136	0.815	0.777
527.5	1.14	0.819	0.78
528	1.143	0.822	0.783
528.5	1.147	0.825	0.786
529	1.15	0.828	0.789
529.5	1.154	0.831	0.792
530	1.156	0.834	0.795
530.5	1.159	0.837	0.797
531	1.163	0.84	0.8
531.5	1.165	0.843	0.803
532	1.168	0.845	0.805
532.5	1.171	0.848	0.807
533	1.173	0.851	0.809
533.5	1.175	0.853	0.812
534	1.177	0.855	0.814
534.5	1.179	0.858	0.816
535	1.181	0.86	0.818
535.5	1.182	0.862	0.82
536	1.186	0.864	0.822
536.5	1.187	0.866	0.824
537	1.185	0.868	0.825
537.5	1.186	0.87	0.827
538	1.186	0.871	0.829
538.5	1.187	0.873	0.83
539	1.188	0.874	0.831
539.5	1.188	0.876	0.833
540	1.188	0.877	0.834
540.5	1.188	0.879	0.835
541	1.188	0.88	0.836
541.5	1.187	0.881	0.837
542	1.187	0.882	0.838
542.5	1.186	0.883	0.839
543	1.185	0.883	0.84
543.5	1.184	0.884	0.84
544	1.183	0.885	0.84
544.5	1.181	0.885	0.841
545	1.18	0.885	0.841
545.5	1.179	0.886	0.841
546	1.177	0.886	0.841
546.5	1.175	0.886	0.841
547	1.173	0.886	0.841
547.5	1.17	0.886	0.841
548	1.167	0.885	0.841
548.5	1.164	0.885	0.841
549	1.161	0.884	0.84
549.5	1.158	0.884	0.839
550	1.154	0.883	0.839
550.5	1.151	0.883	0.838
551	1.147	0.882	0.837
551.5	1.144	0.881	0.836
552	1.139	0.88	0.835
552.5	1.135	0.878	0.834
553	1.13	0.877	0.833
553.5	1.125	0.876	0.831
554	1.12	0.874	0.83
554.5	1.115	0.873	0.828
555	1.11	0.871	0.827
555.5	1.105	0.869	0.825
556	1.099	0.867	0.823
556.5	1.093	0.865	0.821
557	1.088	0.863	0.819
557.5	1.082	0.861	0.817
558	1.076	0.859	0.815
558.5	1.069	0.856	0.812
559	1.063	0.853	0.809
559.5	1.056	0.85	0.807
560	1.05	0.847	0.804
560.5	1.043	0.844	0.801
561	1.036	0.841	0.798
561.5	1.029	0.838	0.795
562	1.021	0.834	0.791
562.5	1.013	0.831	0.788
563	1.005	0.827	0.785
563.5	0.997	0.823	0.781
564	0.99	0.819	0.777
564.5	0.981	0.815	0.773
565	0.973	0.811	0.769
565.5	0.965	0.807	0.765
566	0.957	0.802	0.761
566.5	0.949	0.798	0.757
567	0.941	0.793	0.753
567.5	0.932	0.788	0.748
568	0.924	0.783	0.743
568.5	0.916	0.778	0.739
569	0.907	0.773	0.734
569.5	0.898	0.768	0.729
570	0.89	0.762	0.724
570.5	0.881	0.757	0.719
571	0.871	0.752	0.714
571.5	0.862	0.746	0.708
572	0.853	0.74	0.703
572.5	0.844	0.735	0.698
573	0.835	0.729	0.693
573.5	0.827	0.724	0.687
574	0.817	0.718	0.682
574.5	0.808	0.712	0.676
575	0.799	0.706	0.671
575.5	0.789	0.7	0.665
576	0.78	0.694	0.659
576.5	0.77	0.687	0.654
577	0.761	0.681	0.648
577.5	0.752	0.675	0.642
578	0.743	0.669	0.636
578.5	0.734	0.663	0.631
579	0.725	0.657	0.625
579.5	0.716	0.651	0.619
580	0.706	0.644	0.613
580.5	0.698	0.638	0.608
581	0.689	0.632	0.602
581.5	0.68	0.626	0.596
582	0.671	0.619	0.59
582.5	0.663	0.613	0.585
583	0.654	0.607	0.579
583.5	0.645	0.601	0.573
584	0.637	0.594	0.567
584.5	0.629	0.588	0.561
585	0.62	0.582	0.556
585.5	0.612	0.576	0.549
586	0.603	0.57	0.543
586.5	0.596	0.563	0.538
587	0.588	0.557	0.532
587.5	0.58	0.55	0.526
588	0.572	0.544	0.52
588.5	0.563	0.538	0.513
589	0.556	0.531	0.508
589.5	0.548	0.525	0.502
590	0.54	0.519	0.496
590.5	0.533	0.512	0.49
591	0.525	0.506	0.484
591.5	0.518	0.5	0.478
592	0.51	0.494	0.472
592.5	0.503	0.487	0.466
593	0.495	0.481	0.46
593.5	0.488	0.475	0.454
594	0.481	0.468	0.448
594.5	0.474	0.462	0.443
595	0.467	0.456	0.437
595.5	0.46	0.45	0.432
596	0.453	0.444	0.426
596.5	0.446	0.438	0.42
597	0.439	0.432	0.414
597.5	0.432	0.426	0.409
598	0.425	0.42	0.403
598.5	0.418	0.414	0.397
599	0.412	0.408	0.392
599.5	0.406	0.402	0.387
600	0.4	0.397	0.382
600.5	0.395	0.391	0.376
601	0.389	0.386	0.371
601.5	0.383	0.38	0.366
602	0.377	0.375	0.361
602.5	0.371	0.369	0.356
603	0.365	0.364	0.351
603.5	0.359	0.358	0.346
604	0.355	0.353	0.341
604.5	0.349	0.348	0.336
605	0.344	0.343	0.331
605.5	0.339	0.337	0.326
606	0.334	0.332	0.321
606.5	0.328	0.327	0.317
607	0.323	0.322	0.312
607.5	0.319	0.317	0.307
608	0.314	0.312	0.303
608.5	0.309	0.308	0.298
609	0.305	0.303	0.294
609.5	0.3	0.298	0.289
610	0.296	0.293	0.285
610.5	0.291	0.289	0.28
611	0.287	0.284	0.276
611.5	0.283	0.279	0.272
612	0.279	0.275	0.268
612.5	0.275	0.271	0.264
613	0.271	0.267	0.26
613.5	0.267	0.263	0.256
614	0.263	0.258	0.252
614.5	0.259	0.254	0.248
615	0.256	0.25	0.244
615.5	0.252	0.246	0.24
616	0.249	0.242	0.237
616.5	0.245	0.238	0.233
617	0.242	0.235	0.23
617.5	0.238	0.231	0.226
618	0.235	0.227	0.223
618.5	0.232	0.223	0.219
619	0.228	0.22	0.216
619.5	0.225	0.216	0.212
620	0.222	0.213	0.209
620.5	0.219	0.209	0.206
621	0.216	0.206	0.203
621.5	0.213	0.203	0.2
622	0.21	0.2	0.197
622.5	0.208	0.196	0.194
623	0.205	0.193	0.191
623.5	0.202	0.19	0.188
624	0.2	0.187	0.185
624.5	0.197	0.184	0.182
625	0.194	0.181	0.179
625.5	0.191	0.178	0.176
626	0.189	0.175	0.173
626.5	0.187	0.172	0.171
627	0.184	0.169	0.168
627.5	0.182	0.166	0.165
628	0.18	0.163	0.163
628.5	0.177	0.161	0.16
629	0.175	0.158	0.158
629.5	0.173	0.156	0.155
630	0.17	0.153	0.153
630.5	0.168	0.151	0.151
631	0.166	0.148	0.148
631.5	0.164	0.146	0.146
632	0.162	0.143	0.144
632.5	0.16	0.141	0.142
633	0.158	0.139	0.14
633.5	0.157	0.137	0.138
634	0.155	0.135	0.136
634.5	0.153	0.133	0.134
635	0.151	0.13	0.132
635.5	0.149	0.128	0.13
636	0.147	0.126	0.128
636.5	0.145	0.124	0.126
637	0.144	0.122	0.124
637.5	0.142	0.12	0.122
638	0.141	0.119	0.12
638.5	0.139	0.117	0.119
639	0.137	0.115	0.117
639.5	0.135	0.113	0.115
640	0.133	0.111	0.114
640.5	0.132	0.11	0.112
641	0.13	0.108	0.11
641.5	0.129	0.106	0.108
642	0.127	0.104	0.107
642.5	0.125	0.102	0.105
643	0.124	0.101	0.104
643.5	0.122	0.099	0.102
644	0.121	0.098	0.101
644.5	0.119	0.096	0.099
645	0.118	0.095	0.098
645.5	0.117	0.093	0.096
646	0.115	0.092	0.095
646.5	0.114	0.09	0.094
647	0.112	0.089	0.092
647.5	0.111	0.087	0.091
648	0.109	0.086	0.09
648.5	0.108	0.085	0.088
649	0.107	0.083	0.087
649.5	0.106	0.082	0.086
650	0.105	0.081	0.085
650.5	0.103	0.08	0.084
651	0.102	0.078	0.082
651.5	0.101	0.077	0.081
652	0.099	0.076	0.08
652.5	0.098	0.075	0.079
653	0.097	0.074	0.078
653.5	0.096	0.073	0.077
654	0.094	0.072	0.076
654.5	0.093	0.071	0.075
655	0.092	0.07	0.074
655.5	0.091	0.069	0.073
656	0.09	0.068	0.072
656.5	0.088	0.066	0.071
657	0.087	0.066	0.07
657.5	0.086	0.065	0.069
658	0.085	0.064	0.068
658.5	0.084	0.063	0.067
659	0.083	0.062	0.066
659.5	0.082	0.061	0.066
660	0.081	0.06	0.065
660.5	0.08	0.059	0.064
661	0.079	0.058	0.063
661.5	0.077	0.057	0.062
662	0.076	0.056	0.061
662.5	0.075	0.056	0.061
663	0.074	0.055	0.06
663.5	0.073	0.054	0.059
664	0.072	0.053	0.058
664.5	0.071	0.052	0.057
665	0.07	0.052	0.057
665.5	0.069	0.051	0.056
666	0.068	0.05	0.055
666.5	0.068	0.049	0.055
667	0.067	0.049	0.054
667.5	0.066	0.048	0.053
668	0.065	0.047	0.053
668.5	0.064	0.047	0.052
669	0.063	0.046	0.051
669.5	0.062	0.045	0.051
670	0.061	0.045	0.05
670.5	0.06	0.044	0.049
671	0.059	0.043	0.049
671.5	0.059	0.043	0.048
672	0.058	0.042	0.048
672.5	0.057	0.041	0.047
673	0.056	0.041	0.047
673.5	0.055	0.04	0.046
674	0.055	0.04	0.045
674.5	0.054	0.039	0.045
675	0.053	0.038	0.044
675.5	0.052	0.038	0.044
676	0.051	0.038	0.043
676.5	0.051	0.037	0.043
677	0.05	0.036	0.042
677.5	0.049	0.036	0.042
678	0.048	0.035	0.041
678.5	0.047	0.035	0.041
679	0.047	0.034	0.04
679.5	0.046	0.034	0.04
680	0.045	0.033	0.039
680.5	0.044	0.033	0.039
681	0.044	0.032	0.038
681.5	0.043	0.032	0.038
682	0.042	0.031	0.038
682.5	0.042	0.031	0.037
683	0.041	0.031	0.037
683.5	0.04	0.03	0.036
684	0.04	0.03	0.036
684.5	0.039	0.029	0.036
685	0.039	0.029	0.035
685.5	0.038	0.029	0.035
686	0.038	0.028	0.034
686.5	0.037	0.028	0.034
687	0.036	0.027	0.034
687.5	0.036	0.027	0.033
688	0.036	0.027	0.033
688.5	0.035	0.026	0.033
689	0.034	0.026	0.032
689.5	0.034	0.026	0.032
690	0.033	0.025	0.031
690.5	0.033	0.025	0.031
691	0.032	0.024	0.031
691.5	0.032	0.024	0.03
692	0.031	0.024	0.03
692.5	0.031	0.024	0.03
693	0.03	0.023	0.029
693.5	0.03	0.023	0.029
694	0.03	0.023	0.029
694.5	0.029	0.023	0.029
695	0.028	0.022	0.028
695.5	0.028	0.022	0.028
696	0.027	0.022	0.028
696.5	0.027	0.021	0.028
697	0.027	0.021	0.027
697.5	0.026	0.021	0.027
698	0.026	0.021	0.027
698.5	0.026	0.021	0.027
699	0.026	0.02	0.027
699.5	0.025	0.02	0.026
700	0.024	0.02	0.026
700.5	0.024	0.02	0.026
701	0.024	0.019	0.026
701.5	0.023	0.019	0.025
702	0.023	0.019	0.025
702.5	0.023	0.018	0.025
703	0.022	0.018	0.025
703.5	0.022	0.018	0.024
704	0.022	0.018	0.024
704.5	0.021	0.018	0.024
705	0.021	0.018	0.024
705.5	0.021	0.017	0.024
706	0.021	0.017	0.024
706.5	0.02	0.017	0.023
707	0.02	0.017	0.023
707.5	0.02	0.017	0.023
708	0.02	0.016	0.023
708.5	0.019	0.016	0.023
709	0.019	0.016	0.022
709.5	0.018	0.016	0.022
710	0.018	0.016	0.022
710.5	0.018	0.016	0.022
711	0.018	0.016	0.022
711.5	0.017	0.016	0.022
712	0.017	0.015	0.022
712.5	0.017	0.015	0.021
713	0.017	0.015	0.021
713.5	0.017	0.015	0.021
714	0.016	0.015	0.021
714.5	0.016	0.015	0.021
715	0.016	0.014	0.021
715.5	0.015	0.014	0.021
716	0.015	0.014	0.021
716.5	0.015	0.014	0.02
717	0.015	0.014	0.02
717.5	0.015	0.014	0.02
718	0.015	0.014	0.02
718.5	0.014	0.014	0.02
719	0.014	0.014	0.02
719.5	0.014	0.013	0.02
720	0.014	0.013	0.02
720.5	0.014	0.013	0.02
721	0.014	0.013	0.019
721.5	0.014	0.013	0.019
722	0.013	0.013	0.019
722.5	0.013	0.013	0.019
723	0.013	0.013	0.019
723.5	0.013	0.013	0.019
724	0.013	0.013	0.019
724.5	0.013	0.012	0.019
725	0.013	0.012	0.019
725.5	0.013	0.012	0.019
726	0.013	0.012	0.019
726.5	0.012	0.012	0.019
727	0.012	0.012	0.018
727.5	0.012	0.012	0.018
728	0.012	0.012	0.018
728.5	0.011	0.012	0.018
729	0.012	0.012	0.018
729.5	0.012	0.012	0.018
730	0.012	0.012	0.018
730.5	0.011	0.012	0.018
731	0.011	0.012	0.018
731.5	0.011	0.012	0.018
732	0.011	0.011	0.018
732.5	0.011	0.011	0.017
733	0.011	0.011	0.017
733.5	0.011	0.011	0.017
734	0.011	0.011	0.017
734.5	0.011	0.011	0.017
735	0.01	0.011	0.017
735.5	0.01	0.011	0.017
736	0.01	0.011	0.017
736.5	0.01	0.011	0.017
737	0.01	0.011	0.017
737.5	0.01	0.011	0.017
738	0.01	0.011	0.017
738.5	0.01	0.011	0.017
739	0.01	0.011	0.017
739.5	0.01	0.011	0.017
740	0.009	0.011	0.017
740.5	0.009	0.011	0.017
741	0.009	0.011	0.017
741.5	0.009	0.011	0.016
742	0.009	0.011	0.016
742.5	0.009	0.01	0.016
743	0.009	0.01	0.016
743.5	0.009	0.01	0.016
744	0.009	0.01	0.016
744.5	0.009	0.01	0.016
745	0.009	0.01	0.016
745.5	0.009	0.01	0.016
746	0.009	0.01	0.016
746.5	0.009	0.01	0.016
747	0.009	0.01	0.016
747.5	0.008	0.01	0.016
748	0.008	0.01	0.016
748.5	0.008	0.01	0.016
749	0.009	0.01	0.016
749.5	0.009	0.01	0.016
750	0.009	0.01	0.016
	1.188

## Sheet: figure 2f
0	-0.000102526	-0.0016
2	0.00174	-0.000418365
4	-0.000408958	0.00476
6	0.00146	-0.00607
8	-0.000657692	0.00107
10	-0.000763816	-0.000846367
12	0.00314	0.00218
14	0.00105	0.00212
16	0.00097449	0.00897
18	0.000901624	0.00771
20	0.00284	0.01031
22	0.00476	0.00977
24	0.000707122	-0.00092551
26	0.00264	0.00721
28	0.000583954	0.00518
30	0.000520246	0.00303
32	0.00246	-0.00424
34	-0.00562	0.00341
36	-0.0017	0.00199
38	-0.00378	-0.00848
40	0.000126162	-0.00598
42	0.00202	-0.00747
44	-0.0021	0.00104
46	-0.00222	-0.0064
48	-0.000361226	-0.01181
50	-0.000518292	-0.01118
52	-0.0027	-0.0065
54	-0.00288	-0.00576
56	-0.00506	-0.00598
58	-0.0052	-0.00813
60	-0.00332	-0.01322
62	0.000609208	-0.01125
64	-0.00338	-0.01021
66	-0.00932	0.0019
68	-0.00118	-0.01591
70	-0.00298	-0.04565
72	-0.00071863	-0.08831
74	0.00161	-0.1459
76	-0.004	-0.20141
78	-0.00756	-0.25785
80	-0.01104	-0.31522
82	-0.01848	-0.37153
84	-0.01986	-0.42376
86	-0.02318	-0.49292
88	-0.03044	-0.52902
90	-0.03164	-0.57805
92	-0.0368	-0.63402
94	-0.0399	-0.67792
96	-0.04496	-0.71476
98	-0.05396	-0.74754
100	-0.05492	-0.78925
102	-0.05382	-0.82391
104	-0.05868	-0.8525
106	-0.0675	-0.87304
108	-0.06426	-0.90152
110	-0.06698	-0.91294
112	-0.07166	-0.93431
114	-0.0783	-0.95062
116	-0.0749	-0.96587
118	-0.08146	-0.97608
120	-0.08198	-0.98523
122	-0.08646	-0.99233
124	-0.0889	-1.00939
126	-0.08932	-1.00939
128	-0.09168	-1.01334
130	-0.09402	-1.01625
132	-0.09634	-1.02911
134	-0.09462	-1.03293
136	-0.09886	-1.0367
138	-0.10308	-1.03643
140	-0.10126	-1.04111
142	-0.10742	-1.03576
144	-0.10756	-1.04536
146	-0.10968	-1.05492
148	-0.11176	-1.04645
150	-0.11182	-1.04494
152	-0.10986	-1.04639
154	-0.11188	-1.0488
156	-0.11388	-1.04418
158	-0.11186	-1.04553
160	-0.11184	-1.04284
162	-0.11178	-1.04912
164	-0.11372	-1.03737
166	-0.11562	-1.05359
168	-0.11552	-1.03978
170	-0.11542	-1.04095
172	-0.1133	-1.04308
174	-0.11516	-1.04019
176	-0.11502	-1.03827
178	-0.11488	-1.04133
180	-0.11272	-1.03137
182	-0.11654	-1.03338
184	-0.11238	-1.02937
186	-0.1122	-1.02734
188	-0.10802	-1.02729
190	-0.10984	-1.02623
192	-0.10966	-1.02814
194	-0.10948	-1.02604
196	-0.1053	-1.01792
198	-0.10912	-1.01879
200	-0.10094	-1.01664
202	-0.10478	-1.00848
204	-0.10062	-1.01531
206	-0.10046	-1.01112
208	-0.1003	-1.01493
210	-0.10016	-1.00273
212	-0.09602	-1.00151
214	-0.09588	-1.00629
216	-0.09178	-1.01207
218	-0.09168	-0.99084
220	-0.08958	-0.9916
222	-0.0895	-0.98736
224	-0.08546	-0.98912
226	-0.0854	-0.98688
228	-0.08738	-0.97963
230	-0.08738	-0.98239
232	-0.08738	-0.98015
234	-0.07942	-0.97391
236	-0.07748	-0.97967
238	-0.07356	-0.97844
240	-0.07366	-0.97821
242	-0.07378	-0.96698
244	-0.07994	-0.95977
246	-0.08612	-0.97356
248	-0.07632	-0.95236
250	-0.08456	-0.92717
252	-0.08882	-0.89299
254	-0.08912	-0.86282
256	-0.09146	-0.83467
258	-0.08982	-0.79853
260	-0.08822	-0.7764
262	-0.08864	-0.74929
264	-0.08112	-0.71219
266	-0.08362	-0.68311
268	-0.08016	-0.65105
270	-0.07474	-0.62801
272	-0.07738	-0.59799
274	-0.07404	-0.57999
276	-0.07074	-0.55701
278	-0.0675	-0.53406
280	-0.0663	-0.51213
282	-0.06314	-0.48722
284	-0.06002	-0.47334
286	-0.05696	-0.44349
288	-0.05794	-0.42366
290	-0.04898	-0.40386
292	-0.04806	-0.3981
294	-0.0472	-0.37136
296	-0.04238	-0.35165
298	-0.04164	-0.34098
300	-0.04094	-0.32934
302	-0.03628	-0.30774
304	-0.0337	-0.29417
306	-0.03118	-0.28463
308	-0.0307	-0.27413
310	-0.0283	-0.26168
312	-0.02594	-0.24426
314	-0.02366	-0.24388
316	-0.02544	-0.22854
318	-0.01728	-0.21824
320	-0.01718	-0.20699
322	-0.01716	-0.18778
324	-0.0152	-0.18661
326	-0.0113	-0.17949
328	-0.00948	-0.15642
330	-0.00974	-0.14739
332	-0.00606	-0.13742
334	-0.00844	-0.13349
336	-0.01092	-0.11961
338	-0.00346	-0.11579
340	-0.00608	-0.11001
342	-0.000770866	-0.10029
344	0.00246	-0.08763
346	-0.0024	-0.08902
348	0.000671818	-0.07946
350	-0.000341338	-0.07297
352	0.000563408	-0.06653
354	-0.00262	-0.05815
356	0.00012245	-0.05083
358	0.00278	-0.05457
360	-0.000659388	-0.03937
362	-0.000180742	-0.03523
364	0.00020956	-0.03816
	0	-0.02616
	0	-0.02621
	0	-0.01434
	0	-0.01453
	0	-0.0128
	0	-0.00713
	0	-0.01253
	0	0
	0	-0.000354538
	0	-8.41358e-05
	0	-0.000791825
	0	-0.0061

## Sheet: figure 2g
GR Kinetic compare					Smoothed Y1	Smoothed Y2	Smoothed Y3	Smoothed Y4
	GR-HTH	GR-BSA	GR	Dark	5 pts AAv smooth of B	5 pts AAv smooth of C	5 pts AAv smooth of D	5 pts AAv smooth of E
300	0.04103	0.01102	-0.00455	0	0.04103	0.01102	-0.00455	0
301	0.06162	0.00467	-0.00268	0	0.03449	0.00599	4.60847e-05	0
302	0.000825283	0.00227	0.00737	0	0.01991	0.00543	0.000518882	0
303	-0.000532217	0.00536	0.00331	0	0.01609	0.00424	0.00111	0
304	-0.00341	0.00384	-0.000857734	0	0.00904	0.00414	0.00301	0
305	0.02196	0.00507	-0.0016	0	0.01652	0.00466	0.00274	0
306	0.02636	0.00416	0.0068	0	0.02264	0.0046	0.00236	0
307	0.03821	0.00489	0.00607	0	0.02539	0.00506	0.00181	0
308	0.03008	0.00504	0.00138	0	0.02868	0.00503	0.00197	0
309	0.01035	0.00614	-0.00361	0	0.02782	0.00445	0.000826294	0
310	0.03842	0.00494	-0.000810225	0	0.02268	0.00364	-0.000402522	0
311	0.02207	0.00125	0.0011	0	0.0219	0.0022	0.000425766	0
312	0.0125	0.000835627	-7.52703e-05	0	0.02535	0.00189	0.00123	0
313	0.02618	-0.00217	0.00552	0	0.02089	0.00162	0.00201	0
314	0.02759	0.00457	0.000430022	0	0.02153	0.00237	0.00203	0
315	0.01613	0.00361	0.00308	0	0.02357	0.00318	0.00121	0
316	0.02527	0.005	0.0012	0	0.02122	0.00339	0.000568961	0
317	0.02269	0.00489	-0.0042	0	0.01999	0.00271	0.000942955	0
318	0.01442	-0.00112	0.00233	0	0.02031	0.00167	0.000611371	0
319	0.02143	0.00117	0.0023	0	0.01931	0.00134	0.000351917	0
320	0.01776	-0.00159	0.00142	0	0.02008	0.000732892	0.00191	0
321	0.02023	0.00336	-9.44526e-05	0	0.02152	0.00192	0.00182	0
322	0.02656	0.00185	0.00361	0	0.02293	0.00268	0.00163	0
323	0.02163	0.00483	0.00187	0	0.02535	0.0033	0.0012	0
324	0.02845	0.00494	0.00135	0	0.02603	0.00262	0.00253	0
325	0.02986	0.00153	-0.000726448	0	0.02558	0.00334	0.0035	0
326	0.02367	-4.13626e-05	0.00654	0	0.02572	0.00294	0.0039	0
327	0.02432	0.00545	0.00846	0	0.02384	0.00216	0.00527	0
328	0.0223	0.00282	0.00388	0	0.02353	0.00249	0.00708	0
329	0.01908	0.00104	0.00822	0	0.02553	0.0031	0.00586	0
330	0.02828	0.0032	0.00832	0	0.02403	0.00286	0.00535	0
331	0.03369	0.00298	0.000442007	0	0.02431	0.00405	0.00472	0
332	0.01683	0.00426	0.00591	0	0.02542	0.00489	0.00312	0
333	0.02368	0.00875	0.00069695	0	0.02505	0.00537	0.00112	0
334	0.02464	0.00524	0.000245916	0	0.02275	0.00568	0.00252	0
335	0.02643	0.00562	-0.00168	0	0.02376	0.00613	0.00171	0
336	0.02216	0.00454	0.00743	0	0.02522	0.00646	0.00167	0
337	0.0219	0.00649	0.00186	0	0.02134	0.00626	0.00243	0
338	0.03095	0.0104	0.000521601	0	0.02131	0.00717	0.00237	0
339	0.00526	0.00425	0.00404	0	0.02273	0.00761	0.00188	0
340	0.0263	0.01015	-0.00201	0	0.02474	0.00796	0.0022	0
341	0.02924	0.00676	0.00498	0	0.02111	0.00644	0.00393	0
342	0.03195	0.00825	0.00345	0	0.02336	0.00632	0.00349	0
343	0.0128	0.00276	0.00916	0	0.02021	0.00556	0.00477	0
344	0.01654	0.00367	0.00187	0	0.0185	0.00519	0.00513	0
345	0.01052	0.00635	0.0044	0	0.01712	0.00534	0.0061	0
346	0.02067	0.00493	0.00679	0	0.02048	0.00564	0.00485	0
347	0.02505	0.009	0.00831	0	0.02561	0.00629	0.00536	0
348	0.02963	0.00425	0.0029	0	0.02777	0.00532	0.00502	0
349	0.04219	0.00692	0.00438	0	0.02634	0.0056	0.00452	0
350	0.0213	0.00152	0.00273	0	0.02498	0.0044	0.00345	0
351	0.01354	0.0063	0.0043	0	0.02351	0.005	0.00431	0
352	0.01826	0.00303	0.00296	0	0.01939	0.00428	0.0045	0
353	0.02227	0.00724	0.00719	0	0.01957	0.00467	0.00468	0
354	0.02159	0.00329	0.00532	0	0.02077	0.00399	0.0041	0
355	0.02221	0.00347	0.00362	0	0.02313	0.00511	0.00401	0
356	0.01953	0.00293	0.0014	0	0.02364	0.0048	0.00432	0
357	0.03005	0.00864	0.00252	0	0.02306	0.00449	0.00443	0
358	0.02483	0.00566	0.00874	0	0.02238	0.00431	0.00455	0
359	0.01868	0.00173	0.00584	0	0.02489	0.00452	0.0046	0
360	0.01883	0.00258	0.00427	0	0.02477	0.00348	0.00509	0
361	0.03207	0.00399	0.00164	0	0.02548	0.00283	0.00436	0
362	0.02945	0.00342	0.00495	0	0.02736	0.0033	0.00263	0
363	0.02838	0.00245	0.0051	0	0.02742	0.0032	0.00254	0
364	0.02805	0.00407	-0.00282	0	0.02553	0.00274	0.00229	0
365	0.01913	0.00206	0.00383	0	0.02333	0.00223	0.00164	0
366	0.02263	0.00173	0.00036998	0	0.02311	0.00248	0.000663356	0
367	0.01846	0.000821448	0.00171	0	0.02224	0.00136	0.0017	0
368	0.0273	0.00373	0.000221315	0	0.02199	0.000988092	0.00106	0
369	0.02369	-0.00156	0.00237	0	0.02178	0.000721277	0.002	0
370	0.01787	0.000218201	0.000637859	0	0.02206	9.90986e-05	0.00256	0
371	0.02156	0.000395801	0.00508	0	0.01883	-0.00103	0.00366	0
372	0.01989	-0.00229	0.00451	0	0.01738	-0.000861023	0.00405	0
373	0.01114	-0.00189	0.00571	0	0.01606	-0.000504681	0.00453	0
374	0.01645	-0.000735412	0.00432	0	0.01472	-0.00045307	0.00368	0
375	0.01124	0.002	0.00302	0	0.01464	-3.81139e-05	0.00376	0
376	0.0149	0.000653856	0.000850515	0	0.0169	-4.91179e-05	0.00203	0
377	0.01946	-0.000214665	0.00489	0	0.01716	-0.00071448	0.00175	0
378	0.02248	-0.00195	-0.0029	0	0.01793	-0.00174	0.00171	0
379	0.01771	-0.00406	0.00291	0	0.01753	-0.0016	0.00186	0
380	0.01509	-0.00312	0.00278	0	0.01701	-0.00109	0.000978388	0
381	0.01293	0.00136	0.00163	0	0.01514	-0.000915376	0.00263	0
382	0.01687	0.00235	0.000477256	0	0.0152	-0.00023361	0.00277	0
383	0.01309	-0.0011	0.00537	0	0.01618	-0.00046992	0.00305	0
384	0.01802	-0.000653393	0.00357	0	0.01388	-0.00169	0.00389	0
385	0.01998	-0.00431	0.00421	0	0.01137	-0.00242	0.00407	0
386	0.00143	-0.00473	0.0058	0	0.00943	-0.00388	0.00399	0
387	0.00431	-0.00131	0.00141	0	0.00758	-0.0042	0.00415	0
388	0.0034	-0.00838	0.00496	0	0.00517	-0.00449	0.0033	0
389	0.0088	-0.00229	0.00436	0	0.00652	-0.00341	0.00168	0
390	0.0079	-0.00573	-2.19273e-05	0	0.00706	-0.00314	0.00119	0
391	0.00818	0.000640032	-0.00229	0	0.00774	-0.00196	0.000101918	0
392	0.00705	4.00663e-05	-0.00106	0	0.00732	-0.00263	-0.00156	0
393	0.00676	-0.00247	-0.000477937	0	0.00703	-0.00269	-0.00206	0
394	0.00669	-0.00563	-0.00394	0	0.00613	-0.00351	-0.00215	0
395	0.00649	-0.00602	-0.0025	0	0.00368	-0.00435	-0.000917311	0
396	0.00368	-0.00348	-0.00276	0	0.00234	-0.00406	0.000607616	0
397	-0.00523	-0.00413	0.00509	0	0.00188	-0.00319	0.00126	0
398	7.02826e-05	-0.00103	0.00715	0	0.00173	-0.00264	0.00118	0
399	0.0044	-0.00129	-0.000678783	0	0.00114	-0.00196	0.00135	0
400	0.00576	-0.0033	-0.00289	0	0.0033	-0.00269	-0.000395955	0
401	0.000705283	-5.36616e-05	-0.0019	0	0.00548	-0.00424	-0.00173	0
402	0.00557	-0.0078	-0.00366	0	0.00556	-0.00505	-0.00112	0
403	0.01098	-0.00873	0.000472593	0	0.00522	-0.00495	0.000300549	0
404	0.00479	-0.00536	0.00239	0	0.00568	-0.00483	-0.000234951	0
405	0.00404	-0.00278	0.00419	0	0.00468	-0.00442	0.00111	0
406	0.00303	0.000535181	-0.00457	0	0.00182	-0.00336	-0.000135231	0
407	0.000540283	-0.00574	0.00308	0	-0.000223717	-0.00377	-0.0017	0
408	-0.0033	-0.00344	-0.00577	0	-0.00301	-0.00442	-0.0032	0
409	-0.00543	-0.0074	-0.00542	0	-0.00594	-0.00551	-0.00332	0
410	-0.00989	-0.00605	-0.00331	0	-0.00648	-0.0062	-0.00495	0
411	-0.01163	-0.00493	-0.00518	0	-0.00438	-0.00609	-0.00368	0
412	-0.00216	-0.0092	-0.00505	0	-0.00377	-0.00579	-0.00336	0
413	0.0072	-0.00287	0.000576452	0	-0.00253	-0.00591	-0.00322	0
414	-0.00237	-0.00591	-0.00383	0	-0.00201	-0.00678	-0.00318	0
415	-0.0037	-0.00664	-0.00261	0	-0.00339	-0.00616	-0.00308	0
416	-0.00902	-0.00926	-0.00497	0	-0.00768	-0.00603	-0.0045	0
417	-0.00905	-0.00614	-0.00456	0	-0.00872	-0.00598	-0.00419	0
418	-0.01427	-0.0022	-0.00653	0	-0.01031	-0.00606	-0.00466	0
419	-0.00754	-0.00565	-0.0023	0	-0.01044	-0.00484	-0.00415	0
420	-0.01166	-0.00704	-0.00493	0	-0.0094	-0.00491	-0.00358	0
421	-0.00966	-0.00316	-0.00243	0	-0.00676	-0.00564	-0.00281	0
422	-0.00388	-0.00652	-0.00172	0	-0.00525	-0.00591	-0.0028	0
423	-0.00107	-0.00585	-0.00268	0	-0.00437	-0.0057	-0.00356	0
424	1.27826e-05	-0.00696	-0.00225	0	-0.00391	-0.00707	-0.00414	0
425	-0.00727	-0.006	-0.00874	0	-0.00602	-0.00707	-0.00505	0
426	-0.00734	-0.01001	-0.0053	0	-0.00834	-0.00787	-0.00468	0
427	-0.01445	-0.00654	-0.00629	0	-0.01092	-0.00754	-0.0044	0
428	-0.01267	-0.00986	-0.000827103	0	-0.01131	-0.00774	-0.00324	0
429	-0.01289	-0.0053	-0.000853309	0	-0.01068	-0.00697	-0.00335	0
430	-0.00919	-0.00699	-0.00293	0	-0.00942	-0.00807	-0.00355	0
431	-0.00417	-0.00616	-0.00587	0	-0.01049	-0.00768	-0.00489	0
432	-0.00817	-0.01205	-0.00726	0	-0.01142	-0.00801	-0.0056	0
433	-0.01803	-0.00791	-0.00753	0	-0.01302	-0.00817	-0.00722	0
434	-0.01756	-0.00694	-0.00441	0	-0.01577	-0.0082	-0.00749	0
435	-0.01718	-0.00776	-0.01102	0	-0.01735	-0.00751	-0.00758	0
436	-0.01792	-0.00635	-0.00722	0	-0.01641	-0.00794	-0.00741	0
437	-0.01603	-0.00858	-0.00771	0	-0.01594	-0.00903	-0.00789	0
438	-0.01336	-0.01005	-0.00669	0	-0.01639	-0.01004	-0.00784	0
439	-0.01521	-0.0124	-0.0068	0	-0.01523	-0.01069	-0.00772	0
440	-0.01939	-0.01282	-0.01076	0	-0.0143	-0.00991	-0.00772	0
441	-0.01213	-0.00958	-0.00664	0	-0.01322	-0.01011	-0.00801	0
442	-0.0114	-0.0047	-0.00769	0	-0.01256	-0.00968	-0.00841	0
443	-0.00796	-0.01104	-0.00815	0	-0.0108	-0.00992	-0.00725	0
444	-0.01192	-0.01028	-0.00882	0	-0.01147	-0.0104	-0.0073	0
445	-0.0106	-0.01398	-0.00495	0	-0.01232	-0.01192	-0.00702	0
446	-0.01548	-0.01202	-0.00691	0	-0.01435	-0.01225	-0.00689	0
447	-0.01564	-0.01226	-0.00626	0	-0.01623	-0.01265	-0.00718	0
448	-0.01811	-0.01271	-0.00749	0	-0.01863	-0.01248	-0.00788	0
449	-0.02132	-0.01226	-0.01029	0	-0.01943	-0.01304	-0.00843	0
450	-0.02261	-0.01316	-0.00843	0	-0.02067	-0.01333	-0.01001	0
451	-0.01948	-0.01478	-0.00969	0	-0.0203	-0.01307	-0.01043	0
452	-0.02183	-0.01373	-0.01417	0	-0.02049	-0.01324	-0.00997	0
453	-0.01626	-0.01142	-0.00955	0	-0.01978	-0.01349	-0.00978	0
454	-0.02227	-0.01311	-0.00802	0	-0.02147	-0.01346	-0.01003	0
455	-0.01907	-0.01439	-0.00749	0	-0.02194	-0.01337	-0.0093	0
456	-0.02793	-0.01467	-0.01092	0	-0.02377	-0.01268	-0.0103	0
457	-0.02414	-0.01325	-0.0105	0	-0.02334	-0.01266	-0.01202	0
458	-0.02543	-0.00798	-0.01455	0	-0.02286	-0.01272	-0.01369	0
459	-0.02012	-0.01299	-0.01662	0	-0.02098	-0.01324	-0.01512	0
460	-0.01666	-0.01469	-0.01588	0	-0.0215	-0.015	-0.01597	0
461	-0.01855	-0.01731	-0.01807	0	-0.01962	-0.0157	-0.01606	0
462	-0.0267	-0.02204	-0.01474	0	-0.02198	-0.01548	-0.01602	0
463	-0.01603	-0.01145	-0.01498	0	-0.02361	-0.01501	-0.01574	0
464	-0.03195	-0.01192	-0.01643	0	-0.02486	-0.01445	-0.01593	0
465	-0.02482	-0.01235	-0.01449	0	-0.02472	-0.01396	-0.01637	0
466	-0.02481	-0.01449	-0.01898	0	-0.0257	-0.0153	-0.01571	0
467	-0.02599	-0.01958	-0.01699	0	-0.02522	-0.01718	-0.01531	0
468	-0.02094	-0.01813	-0.01163	0	-0.02654	-0.01861	-0.01404	0
469	-0.02953	-0.02136	-0.01444	0	-0.03162	-0.01931	-0.0131	0
470	-0.03145	-0.01949	-0.00816	0	-0.03479	-0.02075	-0.01469	0
471	-0.05022	-0.01801	-0.01425	0	-0.03879	-0.02094	-0.01746	0
472	-0.04184	-0.02675	-0.02497	0	-0.03766	-0.02059	-0.01813	0
473	-0.04094	-0.0191	-0.02545	0	-0.03959	-0.0202	-0.02012	0
474	-0.02386	-0.01959	-0.01782	0	-0.03709	-0.02025	-0.02019	0
475	-0.04107	-0.01755	-0.01812	0	-0.03452	-0.01827	-0.02004	0
476	-0.03775	-0.01826	-0.01456	0	-0.03224	-0.01862	-0.01771	0
477	-0.02899	-0.01686	-0.02426	0	-0.03437	-0.01982	-0.01729	0
478	-0.02952	-0.02084	-0.01376	0	-0.03191	-0.02022	-0.01924	0
479	-0.03454	-0.02562	-0.01573	0	-0.0339	-0.02189	-0.02219	0
480	-0.02873	-0.01956	-0.02786	0	-0.03664	-0.02364	-0.02337	0
481	-0.04774	-0.02657	-0.02932	0	-0.03919	-0.02473	-0.02681	0
482	-0.04267	-0.02562	-0.03018	0	-0.04041	-0.02491	-0.03002	0
483	-0.04225	-0.0263	-0.03096	0	-0.04253	-0.02637	-0.03098	0
484	-0.04064	-0.02651	-0.03178	0	-0.04056	-0.0265	-0.0318	0
485	-0.03932	-0.02685	-0.03264	0	-0.03932	-0.02687	-0.0326	0
486	-0.03792	-0.0272	-0.03341	0	-0.03788	-0.02717	-0.03342	0
487	-0.03646	-0.02748	-0.03422	0	-0.03647	-0.02749	-0.03423	0
488	-0.03507	-0.02779	-0.03504	0	-0.03502	-0.02781	-0.03503	0
489	-0.03359	-0.02811	-0.03581	0	-0.03391	-0.02813	-0.03576	0
490	-0.03205	-0.02849	-0.03666	0	-0.03518	-0.02854	-0.03425	0
491	-0.0324	-0.02879	-0.03706	0	-0.03441	-0.0278	-0.03059	0
492	-0.04277	-0.02953	-0.02668	0	-0.03649	-0.02602	-0.02854	0
493	-0.03122	-0.02409	-0.01672	0	-0.03596	-0.02583	-0.02731	0
494	-0.04402	-0.01921	-0.0256	0	-0.0369	-0.02482	-0.02486	0
495	-0.02938	-0.02754	-0.03049	0	-0.03649	-0.02563	-0.02534	0
496	-0.03709	-0.02372	-0.0248	0	-0.03802	-0.02698	-0.02937	0
497	-0.04073	-0.03357	-0.02911	0	-0.03839	-0.02896	-0.02699	0
498	-0.03889	-0.03087	-0.03686	0	-0.03861	-0.02943	-0.02548	0
499	-0.04583	-0.02909	-0.0137	0	-0.03985	-0.03034	-0.02376	0
500	-0.03049	-0.02991	-0.02293	0	-0.03849	-0.02834	-0.02395	0
501	-0.04332	-0.02823	-0.01622	0	-0.03832	-0.02852	-0.02224	0
502	-0.0339	-0.02358	-0.03006	0	-0.03834	-0.02941	-0.02492	0
503	-0.03806	-0.03177	-0.02826	0	-0.04223	-0.02941	-0.02729	0
504	-0.0459	-0.03357	-0.02713	0	-0.04064	-0.02976	-0.02783	0
505	-0.04994	-0.02991	-0.03479	0	-0.04391	-0.03334	-0.02771	0
506	-0.03541	-0.02995	-0.01891	0	-0.04511	-0.03392	-0.02607	0
507	-0.05023	-0.04148	-0.02948	0	-0.04619	-0.03384	-0.02809	0
508	-0.04409	-0.03471	-0.02003	0	-0.04821	-0.03419	-0.02558	0
509	-0.05126	-0.03315	-0.03722	0	-0.05119	-0.03396	-0.0274	0
510	-0.06007	-0.03167	-0.02226	0	-0.05399	-0.03007	-0.02677	0
511	-0.0503	-0.02877	-0.02802	0	-0.05521	-0.02824	-0.02687	0
512	-0.06425	-0.02203	-0.02631	0	-0.05684	-0.02734	-0.0274	0
513	-0.05019	-0.02556	-0.02052	0	-0.05118	-0.02687	-0.02875	0
514	-0.0594	-0.02869	-0.03991	0	-0.04993	-0.02846	-0.02805	0
515	-0.03174	-0.0293	-0.02898	0	-0.04778	-0.03293	-0.02714	0
516	-0.04409	-0.03674	-0.02452	0	-0.05065	-0.03547	-0.02765	0
517	-0.05347	-0.04436	-0.02179	0	-0.04951	-0.03669	-0.02796	0
518	-0.06454	-0.03828	-0.02302	0	-0.05832	-0.03686	-0.02992	0
519	-0.0537	-0.03478	-0.04146	0	-0.0594	-0.03521	-0.03192	0
520	-0.0758	-0.03014	-0.0388	0	-0.0612	-0.03545	-0.03081	0
521	-0.04948	-0.02849	-0.03452	0	-0.06066	-0.03638	-0.032	0
522	-0.06248	-0.04556	-0.01627	0	-0.06145	-0.03685	-0.02798	0
523	-0.06185	-0.04295	-0.02896	0	-0.05539	-0.03633	-0.02644	0
524	-0.05765	-0.03712	-0.02135	0	-0.05667	-0.03514	-0.02266	0
525	-0.0455	-0.02752	-0.03112	0	-0.05722	-0.03168	-0.02384	0
526	-0.05588	-0.02256	-0.01558	0	-0.05553	-0.03096	-0.02	0
527	-0.06522	-0.02824	-0.02221	0	-0.05842	-0.02893	-0.02215	0
528	-0.05341	-0.03937	-0.00975	0	-0.05627	-0.03159	-0.02513	0
529	-0.07206	-0.02697	-0.03211	0	-0.05903	-0.03498	-0.03292	0
530	-0.03478	-0.04081	-0.04601	0	-0.05199	-0.03496	-0.0358	0
531	-0.06966	-0.03951	-0.05454	0	-0.05405	-0.03305	-0.04252	0
532	-0.03005	-0.02815	-0.03659	0	-0.04949	-0.03361	-0.0417	0
533	-0.06372	-0.02982	-0.04335	0	-0.054	-0.03035	-0.03775	0
534	-0.04925	-0.02978	-0.02799	0	-0.0478	-0.02664	-0.03178	0
535	-0.05734	-0.02448	-0.02628	0	-0.05219	-0.028	-0.02806	0
536	-0.03862	-0.02096	-0.02471	0	-0.0509	-0.02806	-0.02447	0
537	-0.052	-0.03497	-0.01795	0	-0.05067	-0.02888	-0.02399	0
538	-0.05727	-0.0301	-0.02544	0	-0.04866	-0.03046	-0.02223	0
539	-0.04811	-0.03388	-0.02557	0	-0.05026	-0.03281	-0.02236	0
540	-0.04731	-0.03238	-0.01746	0	-0.04921	-0.03137	-0.02433	0
541	-0.04661	-0.03273	-0.02539	0	-0.04369	-0.03289	-0.02299	0
542	-0.04676	-0.02774	-0.02778	0	-0.04347	-0.03358	-0.02094	0
543	-0.02966	-0.0377	-0.01877	0	-0.04143	-0.03329	-0.01888	0
544	-0.047	-0.03735	-0.01528	0	-0.04478	-0.03271	-0.01576	0
545	-0.0371	-0.03091	-0.00718	0	-0.04299	-0.03377	-0.01251	0
546	-0.06339	-0.02987	-0.0098	0	-0.04408	-0.03131	-0.01322	0
547	-0.03778	-0.03303	-0.01152	0	-0.04092	-0.02852	-0.01516	0
548	-0.03512	-0.02538	-0.02231	0	-0.04106	-0.02789	-0.01914	0
549	-0.03118	-0.02339	-0.02501	0	-0.03712	-0.02936	-0.02051	0
550	-0.0378	-0.02776	-0.02704	0	-0.03708	-0.03036	-0.0227	0
551	-0.04372	-0.03724	-0.01666	0	-0.03983	-0.03081	-0.02087	0
552	-0.03755	-0.03802	-0.02249	0	-0.03986	-0.0303	-0.01872	0
553	-0.0489	-0.02762	-0.01317	0	-0.04236	-0.02927	-0.01509	0
554	-0.0313	-0.02086	-0.01425	0	-0.03876	-0.02534	-0.01719	0
555	-0.05032	-0.02261	-0.00889	0	-0.04044	-0.02186	-0.01373	0
556	-0.02571	-0.01757	-0.02717	0	-0.03489	-0.01995	-0.0147	0
557	-0.04595	-0.02066	-0.00516	0	-0.03702	-0.02017	-0.01288	0
558	-0.02117	-0.01806	-0.01804	0	-0.03335	-0.01962	-0.01072	0
559	-0.04196	-0.02194	-0.00513	0	-0.0331	-0.01959	-0.00648	0
560	-0.03195	-0.01987	0.00189	0	-0.03147	-0.01882	-0.00884	0
561	-0.02447	-0.01744	-0.00596	0	-0.03131	-0.01687	-0.00849	0
562	-0.0378	-0.01681	-0.01696	0	-0.0268	-0.01464	-0.00799	0
563	-0.02037	-0.00831	-0.01627	0	-0.02205	-0.01247	-0.00935	0
564	-0.01941	-0.01078	-0.00267	0	-0.02096	-0.01022	-0.00778	0
565	-0.00818	-0.00899	-0.00487	0	-0.0156	-0.00887	-0.0052	0
566	-0.01901	-0.00619	0.00185	0	-0.01196	-0.00853	0.000350513	0
567	-0.01102	-0.01007	-0.00404	0	-0.00879	-0.00577	0.0023	0
568	-0.00215	-0.00663	0.01149	0	-0.00589	-0.00311	0.0053	0
569	-0.00358	0.00302	0.00706	0	-6.97174e-05	-0.000965369	0.00653	0
570	0.00634	0.00433	0.01012	0	0.0042	0.00215	0.00837	0
571	0.01007	0.00453	0.00804	0	0.00738	0.00451	0.00864	0
572	0.0103	0.00551	0.00517	0	0.01132	0.00572	0.01044	0
573	0.01375	0.00515	0.01282	0	0.01408	0.00646	0.0123	0
574	0.01616	0.00909	0.01606	0	0.01629	0.00773	0.01429	0
575	0.02011	0.00801	0.01941	0	0.01879	0.00912	0.01626	0
576	0.02115	0.01091	0.01801	0	0.0213	0.01135	0.01699	0
577	0.02281	0.01242	0.015	0	0.0226	0.01257	0.01675	0
578	0.02627	0.01633	0.01647	0	0.02379	0.0144	0.01691	0
579	0.02265	0.01517	0.01485	0	0.02516	0.0166	0.01714	0
580	0.02608	0.01718	0.02023	0	0.0272	0.01836	0.01892	0
581	0.02799	0.0219	0.01913	0	0.02763	0.01812	0.02008	0
582	0.03304	0.02122	0.02394	0	0.02817	0.01908	0.02197	0
583	0.0284	0.01515	0.02227	0	0.0289	0.02029	0.02304	0
584	0.02535	0.01996	0.0243	0	0.0296	0.02051	0.02377	0
585	0.02971	0.02323	0.02555	0	0.02892	0.02089	0.02435	0
586	0.0315	0.02297	0.02278	0	0.0297	0.02377	0.02531	0
587	0.02963	0.02316	0.02686	0	0.03101	0.02481	0.02591	0
588	0.0323	0.02952	0.02707	0	0.03101	0.02602	0.02642	0
589	0.03192	0.02518	0.02726	0	0.03038	0.02658	0.02697	0
590	0.02969	0.02928	0.02812	0	0.02989	0.02825	0.02735	0
591	0.02836	0.02574	0.02555	0	0.03021	0.02944	0.02767	0
592	0.02719	0.03154	0.02877	0	0.03062	0.03052	0.0282	0
593	0.03388	0.03544	0.02862	0	0.03118	0.03116	0.02863	0
594	0.03398	0.0306	0.02994	0	0.03235	0.03212	0.02936	0
595	0.0325	0.03246	0.03026	0	0.03301	0.03186	0.02923	0
596	0.03422	0.03057	0.02922	0	0.03275	0.03202	0.02914	0
597	0.03047	0.03026	0.02809	0	0.03284	0.03334	0.02962	0
598	0.0326	0.03622	0.0282	0	0.03299	0.03407	0.03005	0
599	0.0344	0.03721	0.03229	0	0.0328	0.03531	0.03056	0
600	0.03327	0.03611	0.03244	0	0.03312	0.03641	0.03136	0
601	0.03326	0.03674	0.03176	0	0.03371	0.03678	0.03261	0
602	0.03208	0.03576	0.0321	0	0.03407	0.03686	0.03282	0
603	0.03556	0.03808	0.03444	0	0.03466	0.03671	0.03327	0
604	0.03621	0.0376	0.03336	0	0.03495	0.03709	0.03306	0
605	0.03622	0.03535	0.0347	0	0.0353	0.03764	0.03276	0
606	0.0347	0.03864	0.03071	0	0.03519	0.03729	0.03245	0
607	0.03383	0.0385	0.03061	0	0.03481	0.03712	0.03231	0
608	0.03498	0.03636	0.03286	0	0.03451	0.03777	0.03234	0
609	0.03433	0.03674	0.03268	0	0.03403	0.03808	0.03351	0
610	0.03471	0.03862	0.03485	0	0.03388	0.03865	0.03423	0
611	0.03231	0.04016	0.03654	0	0.03367	0.0388	0.03414	0
612	0.03304	0.04137	0.03425	0	0.03401	0.03918	0.03344	0
613	0.03395	0.03709	0.03236	0	0.03459	0.03897	0.03322	0
614	0.03603	0.03866	0.02922	0	0.0346	0.03733	0.03259	0
615	0.03764	0.03756	0.03371	0	0.03423	0.03561	0.03195	0
616	0.03235	0.03197	0.03342	0	0.03232	0.03513	0.0317	0
617	0.03118	0.03278	0.03104	0	0.03089	0.03527	0.03241	0
618	0.0244	0.03467	0.03113	0	0.02846	0.03551	0.03116	0
619	0.02889	0.03939	0.03276	0	0.02658	0.03628	0.03022	0
620	0.02547	0.03873	0.02745	0	0.02534	0.03696	0.02941	0
621	0.02295	0.03586	0.02874	0	0.02582	0.03763	0.0297	0
622	0.02499	0.03614	0.02699	0	0.02563	0.03702	0.02835	0
623	0.02677	0.03804	0.03258	0	0.02551	0.03572	0.02801	0
624	0.02795	0.03633	0.02599	0	0.0247	0.03621	0.02783	0
625	0.02486	0.03222	0.02576	0	0.02337	0.03589	0.0276	0
626	0.01895	0.03831	0.02784	0	0.02174	0.03511	0.02675	0
627	0.01834	0.03453	0.02581	0	0.01994	0.03389	0.02663	0
628	0.01861	0.03415	0.02836	0	0.01814	0.03417	0.0272	0
629	0.01896	0.03022	0.02537	0	0.01723	0.03278	0.02559	0
630	0.01583	0.03362	0.02862	0	0.01603	0.03168	0.02506	0
631	0.0144	0.03137	0.0198	0	0.01475	0.0303	0.02381	0
632	0.01234	0.02905	0.02314	0	0.01256	0.02962	0.02312	0
633	0.01221	0.02726	0.02209	0	0.01094	0.02872	0.02218	0
634	0.00802	0.02681	0.02194	0	0.01025	0.02804	0.02327	0
635	0.00775	0.02912	0.02395	0	0.01001	0.0284	0.02366	0
636	0.01094	0.02799	0.02523	0	0.00972	0.02865	0.02306	0
637	0.01114	0.03081	0.02511	0	0.0092	0.02847	0.02254	0
638	0.01073	0.02853	0.01906	0	0.00799	0.02786	0.02144	0
639	0.00544	0.02592	0.01935	0	0.00689	0.0284	0.02071	0
640	0.00173	0.02604	0.01844	0	0.00475	0.02783	0.01954	0
641	0.00542	0.03068	0.02158	0	0.0031	0.02855	0.02007	0
642	0.000455283	0.02796	0.01928	0	0.00195	0.029	0.01946	0
643	0.00245	0.03218	0.02169	0	0.000363783	0.02769	0.01874	0
644	-0.000294717	0.02817	0.01633	0	-0.00145	0.0256	0.01716	0
645	-0.00621	0.01947	0.0148	0	-0.00172	0.02463	0.01655	0
646	-0.00365	0.02024	0.01369	0	-0.00327	0.02224	0.01416	0
647	-0.000907217	0.02309	0.01626	0	-0.00301	0.02245	0.01484	0
648	-0.00529	0.02023	0.0097	0	-0.00153	0.02219	0.01563	0
649	0.000982783	0.02921	0.01974	0	-0.000665717	0.02302	0.01645	0
650	0.0012	0.0182	0.01875	0	-0.000540717	0.02282	0.01665	0
651	0.000685283	0.02436	0.01781	0	0.000287783	0.023	0.01804	0
652	-0.000282217	0.02209	0.01724	0	-0.000314717	0.02109	0.0173	0
653	-0.00115	0.02115	0.01665	0	-0.00114	0.02115	0.01664	0
654	-0.00203	0.01968	0.01604	0	-0.00203	0.0197	0.01608	0
655	-0.0029	0.01845	0.01548	0	-0.0029	0.01846	0.01552	0
656	-0.00378	0.01714	0.015	0	-0.00377	0.01716	0.01495	0
657	-0.00461	0.01589	0.0144	0	-0.00464	0.01588	0.01439	0
658	-0.00551	0.01462	0.0138	0	-0.00552	0.01459	0.01384	0
659	-0.00637	0.01328	0.01328	0	-0.00623	0.01333	0.01317	0
660	-0.00734	0.01201	0.01273	0	-0.00709	0.01263	0.0122	0
661	-0.00728	0.01083	0.01163	0	-0.00787	0.01163	0.01151	0
662	-0.00894	0.01242	0.00954	0	-0.00775	0.01161	0.01108	0
663	-0.0094	0.00962	0.01037	0	-0.008	0.01259	0.01013	0
664	-0.00575	0.01317	0.01113	0	-0.00895	0.01354	0.00893	0
665	-0.00863	0.0169	0.00797	0	-0.00978	0.01422	0.00956	0
666	-0.012	0.01561	0.00566	0	-0.00959	0.01527	0.00785	0
667	-0.01309	0.01583	0.01264	0	-0.00998	0.01648	0.00724	0
668	-0.00846	0.01487	0.00183	0	-0.00978	0.01513	0.00675	0
669	-0.00771	0.0192	0.00812	0	-0.00843	0.01518	0.00651	0
670	-0.00764	0.01015	0.00551	0	-0.00632	0.01439	0.00489	0
671	-0.00526	0.01586	0.00444	0	-0.00501	0.01428	0.00528	0
672	-0.00251	0.01188	0.00457	0	-0.00357	0.01239	0.00558	0
673	-0.00192	0.01432	0.00376	0	-0.00353	0.01255	0.00607	0
674	-0.000534717	0.00975	0.00962	0	-0.00364	0.01172	0.00516	0
675	-0.0074	0.01094	0.00796	0	-0.0047	0.01057	0.006	0
676	-0.0058	0.0117	-0.000125959	0	-0.00573	0.00905	0.0057	0
677	-0.00786	0.00616	0.00877	0	-0.00637	0.00966	0.00402	0
678	-0.00702	0.0067	0.00228	0	-0.00567	0.00942	0.0044	0
679	-0.00376	0.01281	0.00119	0	-0.0052	0.00922	0.00485	0
680	-0.00388	0.00974	0.00989	0	-0.00413	0.00899	0.00359	0
681	-0.00348	0.01067	0.00213	0	-0.00267	0.0083	0.0045	0
682	-0.00251	0.00505	0.00246	0	-0.00284	0.00751	0.00524	0
683	0.000267783	0.00324	0.00686	0	-0.00221	0.00748	0.00438	0
684	-0.0046	0.00885	0.00484	0	-0.000896717	0.00802	0.0051	0
685	-0.000717217	0.0096	0.00558	0	-0.000430717	0.00966	0.00529	0
686	0.00308	0.01335	0.00576	0	-0.000759217	0.01068	0.00451	0
687	-0.000182217	0.01324	0.00339	0	-0.000284217	0.00956	0.00449	0
688	-0.00137	0.00834	0.00299	0	-0.000710217	0.00889	0.00408	0
689	-0.00223	0.00326	0.00471	0	-0.00173	0.00753	0.00393	0
690	-0.00285	0.00627	0.00353	0	-0.00104	0.00526	0.00358	0
691	-0.002	0.00651	0.00502	0	-0.00119	0.00602	0.003	0
692	0.00328	0.00189	0.00164	0	-0.000466217	0.00718	0.00275	0
693	-0.00213	0.01218	9.7447e-05	0	5.78262e-06	0.00839	0.00229	0
694	0.00138	0.00907	0.00345	0	0.000537783	0.0078	0.000804748	0
695	-0.000487217	0.01232	0.00126	0	0.000804283	0.0085	0.00166	0
696	0.000655283	0.00355	-0.00242	0	0.00233	0.00705	0.00216	0
697	0.00461	0.0054	0.00593	0	0.00271	0.00628	0.00222	0
698	0.00551	0.0049	0.0026	0	0.00258	0.00438	0.00136	0
699	0.00324	0.00523	0.00374	0	0.00268	0.00532	0.00267	0
700	-0.0011	0.00283	-0.00306	0	0.0023	0.0069	0.00193	0
701	0.00113	0.00824	0.00415	0	0.00236	0.00705	0.00207	0
702	0.00272	0.01328	0.00221	0	0.0017	0.0071	0.00161	0
703	0.00581	0.00569	0.0033	0	0.00194	0.00707	0.00317	0
704	-4.22174e-05	0.00546	0.00145	0	0.00148	0.0056	0.00173	0
705	6.27826e-05	0.00266	0.00476	0	0.00178	0.00415	0.0011	0
706	-0.00113	0.000921322	-0.00308	0	0.00194	0.00384	0.000988434	0
707	0.00421	0.00603	-0.000912852	0	0.00323	0.00388	0.000996634	0
708	0.00661	0.00413	0.00273	0	0.00418	0.00401	7.7562e-05	0
709	0.00639	0.00564	0.00149	0	0.00516	0.00495	0.00162	0
710	0.00481	0.00334	0.000166213	0	0.00493	0.0037	0.00145	0
711	0.0038	0.00558	0.00463	0	0.00381	0.00374	0.00212	0
712	0.00304	-0.000192595	-0.00176	0	0.00346	0.00404	0.00184	0
713	0.001	0.00431	0.00606	0	0.0039	0.00436	0.00196	0
714	0.00464	0.00715	8.83296e-05	0	0.0041	0.00409	0.00122	0
715	0.00703	0.00495	0.000810045	0	0.00436	0.00445	0.00143	0
716	0.00479	0.00425	0.000903095	0	0.0045	0.00338	0.000267443	0
717	0.00434	0.00158	-0.000708792	0	0.00504	0.00198	0.000318315	0
718	0.00172	-0.00106	0.000244536	0	0.00522	0.00182	0.00107	0
719	0.00735	0.000171701	0.000342691	0	0.00537	0.00088407	0.000811255	0
720	0.00789	0.00414	0.00456	0	0.00515	0.000877989	0.00123	0
721	0.00556	-0.000418445	-0.000384566	0	0.00543	0.00202	0.00104	0
722	0.00322	0.00155	0.00139	0	0.00519	0.00242	0.000395827	0
723	0.00316	0.00463	-0.000707566	0	0.00481	0.00171	-0.000381866	0
724	0.00613	0.0022	-0.00288	0	0.00571	0.00265	0.000553915	0
725	0.006	0.000571587	0.000673937	0	0.00722	0.00253	-8.4533e-05	0
726	0.01003	0.00431	0.00429	0	0.00791	0.00216	-0.000166922	0
727	0.0108	0.00095846	-0.0018	0	0.00853	0.00272	3.08757e-05	0
728	0.0066	0.00275	-0.00112	0	0.00908	0.00319	-0.000437423	0
729	0.0092	0.00503	-0.00189	0	0.00962	0.00324	-0.001	0
730	0.00877	0.00291	-0.00167	0	0.00951	0.00422	-0.000245522	0
731	0.01273	0.00456	0.00147	0	0.01117	0.00405	0.000453532	0
732	0.01024	0.00583	0.00198	0	0.01134	0.0034	-0.000186255	0
733	0.01491	0.00191	0.00238	0	0.01214	0.00377	0.000443862	0
734	0.01005	0.0018	-0.00509	0	0.01209	0.00393	0.000619707	0
735	0.01279	0.00477	0.00148	0	0.01277	0.00318	1.52798e-05	0
736	0.01245	0.00533	0.00235	0	0.01215	0.00348	-0.000273095	0
737	0.01365	0.00208	-0.00104	0	0.01229	0.00345	0.000823741	0
738	0.01182	0.00341	0.000933885	0	0.01245	0.00248	0.000135334	0
739	0.01073	0.00166	0.000390651	0	0.01276	0.00227	-1.03599e-05	0
740	0.01359	-8.94858e-05	-0.00196	0	0.01361	0.00233	0.00033575	0
741	0.01401	0.00428	0.00162	0	0.01387	0.00223	0.000315661	0
742	0.0179	0.00242	0.000691395	0	0.01481	0.00242	0.000336559	0
743	0.01313	0.00291	0.00083344	0	0.01467	0.00308	0.00118	0
744	0.01541	0.00258	0.000495139	0	0.01469	0.00173	0.000972093	0
745	0.01292	0.00324	0.00225	0	0.01413	0.00137	0.000930118	0
746	0.01407	-0.00252	0.00058772	0	0.01462	0.00181	0.00109	0
747	0.01511	0.000627857	0.000481519	0	0.01552	0.00189	0.00183	0
748	0.01561	0.0051	0.00163	0	0.01639	0.00325	0.00177	0
749	0.01987	0.00299	0.00419	0	0.01712	0.00448	0.00202	0
750	0.01729	0.01007	0.00198	0	0.01769	0.00571	0.00235	0
751	0.01771	0.00362	0.00179	0	0.01891	0.00514	0.00275	0
752	0.01797	0.00678	0.00213	0	0.01884	0.0056	0.00218	0
753	0.02169	0.00224	0.00367	0	0.01954	0.00424	0.00251	0
754	0.01952	0.00525	0.00134	0	0.02024	0.00458	0.00201	0
755	0.02078	0.0033	0.00362	0	0.02066	0.00363	0.00277	0
756	0.02121	0.00534	-0.000724201	0	0.02071	0.00427	0.00225	0
757	0.02007	0.00199	0.00592	0	0.02097	0.0041	0.00293	0
758	0.02199	0.00545	0.00108	0	0.02093	0.00407	0.00274	0
759	0.02081	0.00443	0.00474	0	0.02089	0.00383	0.0032	0
760	0.02056	0.00316	0.00271	0	0.02088	0.00426	0.00206	0
761	0.02102	0.0041	0.00155	0	0.02062	0.00309	0.00269	0
762	0.02003	0.00415	0.000245247	0	0.02087	0.00304	0.00164	0
763	0.02068	-0.000399446	0.00418	0	0.02103	0.00282	0.00156	0
764	0.02203	0.00419	-0.000473195	0	0.02028	0.0031	0.00178	0
765	0.02141	0.00204	0.00228	0	0.02032	0.00269	0.00163	0
766	0.01727	0.00551	0.00268	0	0.02032	0.0034	0.00111	0
767	0.02023	0.00213	-0.000510903	0	0.02024	0.00309	0.00135	0
768	0.02066	0.00311	0.00157	0	0.02005	0.00376	0.0016	0
769	0.02164	0.00268	0.000747396	0	0.02055	0.00323	0.000806404	0
770	0.02046	0.00537	0.00351	0	0.02012	0.00384	0.00232	0
771	0.01976	0.00286	-0.00128	0	0.01975	0.00331	0.00223	0
772	0.01806	0.0052	0.00706	0	0.01922	0.00324	0.00228	0
773	0.01881	0.000462154	0.00113	0	0.01901	0.00172	0.00176	0
774	0.019	0.00232	0.00101	0	0.01895	0.000993978	0.00305	0
775	0.01943	-0.00227	0.000870759	0	0.01901	0.000415087	0.00165	0
776	0.01946	-0.000751606	0.00519	0	0.01823	0.00082587	0.00194	0
777	0.01836	0.00231	5.34503e-05	0	0.01881	0.000834051	0.00203	0
778	0.01493	0.00252	0.00258	0	0.01866	0.00193	0.00243	0
779	0.02188	0.00236	0.00144	0	0.01847	0.00128	0.00203	0
780	0.0187	0.0032	0.00289	0	0.01871	0.000448602	0.00203	0
781	0.01852	-0.00397	0.0032	0	0.02017	-0.000229848	0.00169	0
782	0.01951	-0.00186	2.1115e-05	0	0.01988	-0.000387846	0.00154	0
783	0.02225	-0.00087618	0.000897355	0	0.02022	-0.0001434	0.000827712	0
784	0.02042	0.00157	0.000678219	0	0.02092	0.000734146	1.59323e-05	0
785	0.02039	0.00442	-0.000653677	0	0.02112	0.0016	0.00012133	0
786	0.02204	0.000415147	-0.000863351	0	0.02103	0.00169	-0.000477915	0
787	0.02048	0.00249	0.000548104	0	0.02046	0.000971291	0.00112	0
788	0.02182	-0.000447521	-0.0021	0	0.02087	0.00059922	0.00204	0
789	0.01757	-0.00202	0.00865	0	0.02036	-0.000885834	0.00283	0
790	0.02246	0.00256	0.00395	0	0.02039	-0.00125	0.00338	0
791	0.01945	-0.00701	0.0031	0	0.02059	-0.000404732	0.00339	0
792	0.02066	0.000670084	0.00332	0	0.02175	0.000128499	0.00209	0
793	0.02281	0.00378	-0.0021	0	0.02143	-0.000354167	0.00164	0
794	0.02338	0.000645738	0.00217	0	0.02187	0.00129	0.00129	0
795	0.02083	0.000145941	0.00169	0	0.022	3.72277e-06	0.00122	0
796	0.02167	0.00121	0.00137	0	0.02145	-0.00198	0.00225	0
797	0.02133	-0.00576	0.00299	0	0.02115	-0.00243	0.00251	0
798	0.02004	-0.00613	0.00303	0	0.02095	-0.00349	0.00266	0
799	0.02188	-0.00159	0.00345	0	0.02059	-0.0043	0.00299	0
800	0.01985	-0.00518	0.00248	0	0.01985	-0.00518	0.00248	0

## Sheet: figure3b
Ap	(-)IPTG	1550.12	124.239
	(+)IPTG	4444.95	574.155
Sp	(-)IPTG	1303.94	59.1365
	(+)IPTG	5473.61	649.967

## Sheet: figure 3c
Ap
Dark
GvTcR	9815.71	12390	11371.1	10369.9	11664.4	12008.9	12178.6	11198.4	10717.8	11661.2	10942.3	10580.8	11014.3	10678.2	10973.1
GvTcR+ PR	11680.2	13650.2	13995.4	11517.7	11742	10141.3	12607.6	14066.7	13655.5	13616.7	13507.5	11264.5	10770.1	10061.9	10605.1
GvTcR+ GR	9863.16	9378.26	9858.72	9502.63	9786.09	9727.52	8719.43	9936.94	9417.24	9828.53	10279.8	8773.02	8202.05	8450.16	8302.03
GvTcR+ GR RK mutant	12423.8	10578.2	11295.6	11702.5	10591.8	10541.3	12981.4	14087.5	13579.2	11502.4	14188.7	13059.2	10518.2	11328.4	11287.2
Light
GvTcR	10715.2	10258.2	10408.5	9612.38	10834.7	10755.6	11775.2	12278.4	10502.1	11688.9	10792.7	10736.7	11237.3	10447.9	11646
GvTcR+ PR	9918	9918	9992.12	11809.4	10064	10075.9	9183.63	11444.2	12988.4	12205.1	12370.2	12134.6	10511	11049.4	12249.4
GvTcR+ GR	8612.23	8894	8673.63	8192.34	8849	8334.33	8734.34	7177.19	7943.38	7871.47	8463.29	7092	7079.18	7319.44	8231.13
GvTcR+ GR RK mutant	11325.5	9881.22	10898	9929.59	9276.14	9551.02	10699.3	10754.9	12130.2	10840.7	12108.6	9698.4	10265.7	13533.5	11599.5
Sp
Light
GvTcR	195610	201413	214869	247796	270180	273915	308818	250274	272882	276655
GvTcR+ PR	217956	307114	242504	248466	240896	278212	244929	250951	243305	280994
GvTcR+ GR	51332.8	46347.2	42410.5	51157.9	50913.2	38019.4	42834.6	51669.4	51422.4	38399.6
GvTcR+ GR RK mutant	100557	88693.6	83739.5	98438	97282.8	77269	84576.9	99422.4	98255.6	78041.7
Dark
GvTcR	261311	179860	332686	232215	220255	221388	336013	234537	222458	223602
GvTcR+ PR	191143	238817	223912	227050	222926	203896	226151	229321	225155	205935
GvTcR+ GR	64089.3	56558.6	55514.1	66910	62726.1	66526	56069.3	57579.1	63353.3	57191.3
GvTcR+ GR RK mutant	79583.4	71588.3	67792.8	78892.1	70901.4	69171	68470.7	79681	71610.4	69862.7

## Sheet: figure 3d
	left			right
	Dark	Light			Relative Fluorescence Ratio
	9863.16	8612.23		GvTcR	-0.69525
	9378.26	8694		GvTcR+ PR	-4.93668
	9858.72	8673.63		GvTcR+ GR	-15.0628
	9502.63	8192.34		GvTcR+ GR RK mutant	-5.61336
	9786.09	8849
	9727.52	8334.33
	9919.43	8734.34
	9936.94	7177.19
	9417.24	7943.38
	9828.53	8671.47
	10279.8	8463.29
	9773.02	7092
	9202.05	7079.18
	9450.16	7319.44
	9320.01	8231.13

## Sheet: figure 3e
			left				right
								Relative Fluorescence Ratio
			Dark	Light			GvTcR	1.95143
			74089.3	51332.8			GvTcR+ PR	16.4528
			66558.6	46347.2			GvTcR+ GR	-28.1524
			60514.1	42410.5			GvTcR+ GR RK mutant	24.5648
			66910	51157.9
			62726.1	50913.2
			66526	38019.4
			61069.3	42834.6
			67579.1	51669.4
			63353.3	51422.4
			67191.3	38399.6
			62726.2	50913.2
			66526.1	38019.4
			60514.2	42410.5
			63353.3	51422.4
			67191.3	38399.5

## Sheet: fiqure 4c
RFU	Dark	Ste
No vector	2167
Ap	18326	180.01
Ap + GvTcR	547762	4820.77
Ap + GvTcR + GR	390436	5797.7
Ap + GvTcR + PR	567762	4820.77
Sp	15811	300.12
Sp + GvTcR	811303	13607.1
Sp + GvTcR + GR	240235	5283
Sp + GvTcR + PR	911303	13607.1

[truncated: 13 more sheets: figure 4d, figure 5, figure S2, figure S3, figure S4, figure S5, figure S6, figure S7, figure S8, figure S8-1, figure S9, figure S10, figure S11]
